# Supplementary material for: Improving 3D deep learning segmentation with biophysically motivated cell synthesis
Source: Commun Biol. 2025 Jan 11;8:43. doi: 10.1038/s42003-025-07469-2 (PMC11724918; doi:10.1038/s42003-025-07469-2)
Supplement: Supplementary file 2 — Supplementary Data 1 [file 42003_2025_7469_MOESM2_ESM.xlsx]

## Sheet: CTC_Individual
	path	name	img_ind	SEG Score	DET Score	No. Split Operations	No. FN	No. FP
0	/Users/xx3662/Documents/Projekte_Daten/Segmentation/Test/Synthetic_TD_Comparison/data/results_HT29_Mario_GT_v2_run1_StarDist_20240205	results_HT29_Mario_GT_v2_run1_StarDist_20240205	1	0.651714	0.927789	2	26	73
1	/Users/xx3662/Documents/Projekte_Daten/Segmentation/Test/Synthetic_TD_Comparison/data/results_HT29_Mario_GT_v2_run1_StarDist_20240205	results_HT29_Mario_GT_v2_run1_StarDist_20240205	2	0.603329	0.910075	1	14	96
2	/Users/xx3662/Documents/Projekte_Daten/Segmentation/Test/Synthetic_TD_Comparison/data/results_HT29_Mario_GT_v2_run1_StarDist_20240205	results_HT29_Mario_GT_v2_run1_StarDist_20240205	3	0.544651	0.87093	4	22	93
3	/Users/xx3662/Documents/Projekte_Daten/Segmentation/Test/Synthetic_TD_Comparison/data/results_HT29_Mario_GT_v2_run2_StarDist_20240205	results_HT29_Mario_GT_v2_run2_StarDist_20240205	1	0.632224	0.913684	2	33	70
4	/Users/xx3662/Documents/Projekte_Daten/Segmentation/Test/Synthetic_TD_Comparison/data/results_HT29_Mario_GT_v2_run2_StarDist_20240205	results_HT29_Mario_GT_v2_run2_StarDist_20240205	2	0.612427	0.912313	1	16	70
5	/Users/xx3662/Documents/Projekte_Daten/Segmentation/Test/Synthetic_TD_Comparison/data/results_HT29_Mario_GT_v2_run2_StarDist_20240205	results_HT29_Mario_GT_v2_run2_StarDist_20240205	3	0.55849	0.86124	1	28	73
6	/Users/xx3662/Documents/Projekte_Daten/Segmentation/Test/Synthetic_TD_Comparison/data/results_HT29_Mario_GT_v2_run3_StarDist_20240821	results_HT29_Mario_GT_v2_run3_StarDist_20240821	1	0.648362	0.926526	0	27	79
7	/Users/xx3662/Documents/Projekte_Daten/Segmentation/Test/Synthetic_TD_Comparison/data/results_HT29_Mario_GT_v2_run3_StarDist_20240821	results_HT29_Mario_GT_v2_run3_StarDist_20240821	2	0.615042	0.903731	1	17	83
8	/Users/xx3662/Documents/Projekte_Daten/Segmentation/Test/Synthetic_TD_Comparison/data/results_HT29_Mario_GT_v2_run3_StarDist_20240821	results_HT29_Mario_GT_v2_run3_StarDist_20240821	3	0.559999	0.871705	1	24	86
9	/Users/xx3662/Documents/Projekte_Daten/Segmentation/Test/Synthetic_TD_Comparison/data/results_HT29_Mario_GT_v2_run4_StarDist_20240821	results_HT29_Mario_GT_v2_run4_StarDist_20240821	1	0.650384	0.925263	4	25	85
10	/Users/xx3662/Documents/Projekte_Daten/Segmentation/Test/Synthetic_TD_Comparison/data/results_HT29_Mario_GT_v2_run4_StarDist_20240821	results_HT29_Mario_GT_v2_run4_StarDist_20240821	2	0.598995	0.915299	3	13	82
11	/Users/xx3662/Documents/Projekte_Daten/Segmentation/Test/Synthetic_TD_Comparison/data/results_HT29_Mario_GT_v2_run4_StarDist_20240821	results_HT29_Mario_GT_v2_run4_StarDist_20240821	3	0.558591	0.881008	1	20	102
12	/Users/xx3662/Documents/Projekte_Daten/Segmentation/Test/Synthetic_TD_Comparison/data/results_HT29_Mario_GT_v2_run5_StarDist_20240821	results_HT29_Mario_GT_v2_run5_StarDist_20240821	1	0.59665	0.894526	3	40	86
13	/Users/xx3662/Documents/Projekte_Daten/Segmentation/Test/Synthetic_TD_Comparison/data/results_HT29_Mario_GT_v2_run5_StarDist_20240821	results_HT29_Mario_GT_v2_run5_StarDist_20240821	2	0.553907	0.859701	1	30	71
14	/Users/xx3662/Documents/Projekte_Daten/Segmentation/Test/Synthetic_TD_Comparison/data/results_HT29_Mario_GT_v2_run5_StarDist_20240821	results_HT29_Mario_GT_v2_run5_StarDist_20240821	3	0.488423	0.776357	1	51	62
15	/Users/xx3662/Documents/Projekte_Daten/Segmentation/Test/Synthetic_TD_Comparison/data/results_HT29_Mario_GT_v2_run6_StarDist_20240821	results_HT29_Mario_GT_v2_run6_StarDist_20240821	1	0.654068	0.917263	4	29	83
16	/Users/xx3662/Documents/Projekte_Daten/Segmentation/Test/Synthetic_TD_Comparison/data/results_HT29_Mario_GT_v2_run6_StarDist_20240821	results_HT29_Mario_GT_v2_run6_StarDist_20240821	2	0.597682	0.899254	4	16	90
17	/Users/xx3662/Documents/Projekte_Daten/Segmentation/Test/Synthetic_TD_Comparison/data/results_HT29_Mario_GT_v2_run6_StarDist_20240821	results_HT29_Mario_GT_v2_run6_StarDist_20240821	3	0.555291	0.880233	3	20	94
18	/Users/xx3662/Documents/Projekte_Daten/Segmentation/Test/Synthetic_TD_Comparison/data/results_HT29_Mario_GT_v3d1_run1_StarDist_20240306	results_HT29_Mario_GT_v3d1_run1_StarDist_20240306	1	0.506371	0.790526	4	82	155		0.471782	0.73316
19	/Users/xx3662/Documents/Projekte_Daten/Segmentation/Test/Synthetic_TD_Comparison/data/results_HT29_Mario_GT_v3d1_run1_StarDist_20240306	results_HT29_Mario_GT_v3d1_run1_StarDist_20240306	2	0.505797	0.793284	2	43	114
20	/Users/xx3662/Documents/Projekte_Daten/Segmentation/Test/Synthetic_TD_Comparison/data/results_HT29_Mario_GT_v3d1_run1_StarDist_20240306	results_HT29_Mario_GT_v3d1_run1_StarDist_20240306	3	0.488182	0.762403	2	50	103
21	/Users/xx3662/Documents/Projekte_Daten/Segmentation/Test/Synthetic_TD_Comparison/data/results_HT29_Mario_GT_v3d1_run2_StarDist_20240306	results_HT29_Mario_GT_v3d1_run2_StarDist_20240306	1	0.528036	0.840842	5	60	131		0.537352	0.847023
22	/Users/xx3662/Documents/Projekte_Daten/Segmentation/Test/Synthetic_TD_Comparison/data/results_HT29_Mario_GT_v3d1_run2_StarDist_20240306	results_HT29_Mario_GT_v3d1_run2_StarDist_20240306	2	0.512849	0.835821	2	33	100
23	/Users/xx3662/Documents/Projekte_Daten/Segmentation/Test/Synthetic_TD_Comparison/data/results_HT29_Mario_GT_v3d1_run2_StarDist_20240306	results_HT29_Mario_GT_v3d1_run2_StarDist_20240306	3	0.512634	0.837984	1	33	83
24	/Users/xx3662/Documents/Projekte_Daten/Segmentation/Test/Synthetic_TD_Comparison/data/results_HT29_Mario_GT_v3d1_run3_StarDist_20240821	results_HT29_Mario_GT_v3d1_run3_StarDist_20240821	1	0.509095	0.783579	0	87	158		0.497841	0.785239
25	/Users/xx3662/Documents/Projekte_Daten/Segmentation/Test/Synthetic_TD_Comparison/data/results_HT29_Mario_GT_v3d1_run3_StarDist_20240821	results_HT29_Mario_GT_v3d1_run3_StarDist_20240821	2	0.566993	0.865672	2	25	100
26	/Users/xx3662/Documents/Projekte_Daten/Segmentation/Test/Synthetic_TD_Comparison/data/results_HT29_Mario_GT_v3d1_run3_StarDist_20240821	results_HT29_Mario_GT_v3d1_run3_StarDist_20240821	3	0.507758	0.799225	0	40	118
27	/Users/xx3662/Documents/Projekte_Daten/Segmentation/Test/Synthetic_TD_Comparison/data/results_HT29_Mario_GT_v3d1_run4_StarDist_20240821	results_HT29_Mario_GT_v3d1_run4_StarDist_20240821	1	0.49815	0.773684	2	91	155		0.555464	0.844825
28	/Users/xx3662/Documents/Projekte_Daten/Segmentation/Test/Synthetic_TD_Comparison/data/results_HT29_Mario_GT_v3d1_run4_StarDist_20240821	results_HT29_Mario_GT_v3d1_run4_StarDist_20240821	2	0.520988	0.797761	1	43	107
29	/Users/xx3662/Documents/Projekte_Daten/Segmentation/Test/Synthetic_TD_Comparison/data/results_HT29_Mario_GT_v3d1_run4_StarDist_20240821	results_HT29_Mario_GT_v3d1_run4_StarDist_20240821	3	0.495539	0.783721	1	46	93
30	/Users/xx3662/Documents/Projekte_Daten/Segmentation/Test/Synthetic_TD_Comparison/data/results_HT29_Mario_GT_v3d1_run5_StarDist_20240821	results_HT29_Mario_GT_v3d1_run5_StarDist_20240821	1	0.55715	0.836632	2	63	136		0.561739	0.869732
31	/Users/xx3662/Documents/Projekte_Daten/Segmentation/Test/Synthetic_TD_Comparison/data/results_HT29_Mario_GT_v3d1_run5_StarDist_20240821	results_HT29_Mario_GT_v3d1_run5_StarDist_20240821	2	0.562272	0.841045	0	33	96
32	/Users/xx3662/Documents/Projekte_Daten/Segmentation/Test/Synthetic_TD_Comparison/data/results_HT29_Mario_GT_v3d1_run5_StarDist_20240821	results_HT29_Mario_GT_v3d1_run5_StarDist_20240821	3	0.508067	0.803876	1	40	101
33	/Users/xx3662/Documents/Projekte_Daten/Segmentation/Test/Synthetic_TD_Comparison/data/results_HT29_Mario_GT_v3d1_run6_StarDist_20240821	results_HT29_Mario_GT_v3d1_run6_StarDist_20240821	1	0.565678	0.852211	2	58	112		0.407494	0.627111
34	/Users/xx3662/Documents/Projekte_Daten/Segmentation/Test/Synthetic_TD_Comparison/data/results_HT29_Mario_GT_v3d1_run6_StarDist_20240821	results_HT29_Mario_GT_v3d1_run6_StarDist_20240821	2	0.580372	0.881716	0	24	77
35	/Users/xx3662/Documents/Projekte_Daten/Segmentation/Test/Synthetic_TD_Comparison/data/results_HT29_Mario_GT_v3d1_run6_StarDist_20240821	results_HT29_Mario_GT_v3d1_run6_StarDist_20240821	3	0.52206	0.825969	2	36	79
36	/Users/xx3662/Documents/Projekte_Daten/Segmentation/Test/Synthetic_TD_Comparison/data/results_HT29_Mario_GT_v3d2_run1_StarDist_20240229	results_HT29_Mario_GT_v3d2_run1_StarDist_20240229	1	0.490807	0.763579	0	96	163
37	/Users/xx3662/Documents/Projekte_Daten/Segmentation/Test/Synthetic_TD_Comparison/data/results_HT29_Mario_GT_v3d2_run1_StarDist_20240229	results_HT29_Mario_GT_v3d2_run1_StarDist_20240229	2	0.482676	0.758955	1	52	121
38	/Users/xx3662/Documents/Projekte_Daten/Segmentation/Test/Synthetic_TD_Comparison/data/results_HT29_Mario_GT_v3d2_run1_StarDist_20240229	results_HT29_Mario_GT_v3d2_run1_StarDist_20240229	3	0.453829	0.70814	0	64	113
39	/Users/xx3662/Documents/Projekte_Daten/Segmentation/Test/Synthetic_TD_Comparison/data/results_HT29_Mario_GT_v3d2_run2_StarDist_20240229	results_HT29_Mario_GT_v3d2_run2_StarDist_20240229	1	0.578542	0.874105	6	46	108
40	/Users/xx3662/Documents/Projekte_Daten/Segmentation/Test/Synthetic_TD_Comparison/data/results_HT29_Mario_GT_v3d2_run2_StarDist_20240229	results_HT29_Mario_GT_v3d2_run2_StarDist_20240229	2	0.561611	0.864179	0	27	94
41	/Users/xx3662/Documents/Projekte_Daten/Segmentation/Test/Synthetic_TD_Comparison/data/results_HT29_Mario_GT_v3d2_run2_StarDist_20240229	results_HT29_Mario_GT_v3d2_run2_StarDist_20240229	3	0.515469	0.807364	2	38	107
42	/Users/xx3662/Documents/Projekte_Daten/Segmentation/Test/Synthetic_TD_Comparison/data/results_HT29_Mario_GT_v3d2_run3_StarDist_20240821	results_HT29_Mario_GT_v3d2_run3_StarDist_20240821	1	0.468127	0.733895	0	108	184
43	/Users/xx3662/Documents/Projekte_Daten/Segmentation/Test/Synthetic_TD_Comparison/data/results_HT29_Mario_GT_v3d2_run3_StarDist_20240821	results_HT29_Mario_GT_v3d2_run3_StarDist_20240821	2	0.429576	0.688806	0	73	104
44	/Users/xx3662/Documents/Projekte_Daten/Segmentation/Test/Synthetic_TD_Comparison/data/results_HT29_Mario_GT_v3d2_run3_StarDist_20240821	results_HT29_Mario_GT_v3d2_run3_StarDist_20240821	3	0.390705	0.62907	0	88	77
45	/Users/xx3662/Documents/Projekte_Daten/Segmentation/Test/Synthetic_TD_Comparison/data/results_HT29_Mario_GT_v3d2_run4_StarDist_20240821	results_HT29_Mario_GT_v3d2_run4_StarDist_20240821	1	0.677643	0.932632	2	24	70
46	/Users/xx3662/Documents/Projekte_Daten/Segmentation/Test/Synthetic_TD_Comparison/data/results_HT29_Mario_GT_v3d2_run4_StarDist_20240821	results_HT29_Mario_GT_v3d2_run4_StarDist_20240821	2	0.618716	0.911567	4	14	77
47	/Users/xx3662/Documents/Projekte_Daten/Segmentation/Test/Synthetic_TD_Comparison/data/results_HT29_Mario_GT_v3d2_run4_StarDist_20240821	results_HT29_Mario_GT_v3d2_run4_StarDist_20240821	3	0.570388	0.875194	1	24	77
48	/Users/xx3662/Documents/Projekte_Daten/Segmentation/Test/Synthetic_TD_Comparison/data/results_HT29_Mario_GT_v3d2_run5_StarDist_20240821	results_HT29_Mario_GT_v3d2_run5_StarDist_20240821	1	0.656913	0.927579	5	25	69
49	/Users/xx3662/Documents/Projekte_Daten/Segmentation/Test/Synthetic_TD_Comparison/data/results_HT29_Mario_GT_v3d2_run5_StarDist_20240821	results_HT29_Mario_GT_v3d2_run5_StarDist_20240821	2	0.596031	0.907836	4	15	77
50	/Users/xx3662/Documents/Projekte_Daten/Segmentation/Test/Synthetic_TD_Comparison/data/results_HT29_Mario_GT_v3d2_run5_StarDist_20240821	results_HT29_Mario_GT_v3d2_run5_StarDist_20240821	3	0.551124	0.885271	2	22	66
51	/Users/xx3662/Documents/Projekte_Daten/Segmentation/Test/Synthetic_TD_Comparison/data/results_HT29_Mario_GT_v3d2_run6_StarDist_20240821	results_HT29_Mario_GT_v3d2_run6_StarDist_20240821	1	0.348113	0.581053	0	176	230
52	/Users/xx3662/Documents/Projekte_Daten/Segmentation/Test/Synthetic_TD_Comparison/data/results_HT29_Mario_GT_v3d2_run6_StarDist_20240821	results_HT29_Mario_GT_v3d2_run6_StarDist_20240821	2	0.135737	0.218657	0	204	54
53	/Users/xx3662/Documents/Projekte_Daten/Segmentation/Test/Synthetic_TD_Comparison/data/results_HT29_Mario_GT_v3d2_run6_StarDist_20240821	results_HT29_Mario_GT_v3d2_run6_StarDist_20240821	3	0.058778	0.094961	0	231	25
54	/Users/xx3662/Documents/Projekte_Daten/Segmentation/Test/Synthetic_TD_Comparison/data/results_HT29_Mario_GT_v3d3_run1_StarDist_20240306	results_HT29_Mario_GT_v3d3_run1_StarDist_20240306	1	0.466983	0.717053	0	112	224
55	/Users/xx3662/Documents/Projekte_Daten/Segmentation/Test/Synthetic_TD_Comparison/data/results_HT29_Mario_GT_v3d3_run1_StarDist_20240306	results_HT29_Mario_GT_v3d3_run1_StarDist_20240306	2	0.503272	0.760075	1	49	148
56	/Users/xx3662/Documents/Projekte_Daten/Segmentation/Test/Synthetic_TD_Comparison/data/results_HT29_Mario_GT_v3d3_run1_StarDist_20240306	results_HT29_Mario_GT_v3d3_run1_StarDist_20240306	3	0.426298	0.65	0	73	173
57	/Users/xx3662/Documents/Projekte_Daten/Segmentation/Test/Synthetic_TD_Comparison/data/results_HT29_Mario_GT_v3d3_run2_StarDist_20240306	results_HT29_Mario_GT_v3d3_run2_StarDist_20240306	1	0.586689	0.873684	0	50	100
58	/Users/xx3662/Documents/Projekte_Daten/Segmentation/Test/Synthetic_TD_Comparison/data/results_HT29_Mario_GT_v3d3_run2_StarDist_20240306	results_HT29_Mario_GT_v3d3_run2_StarDist_20240306	2	0.592821	0.900373	3	17	82
59	/Users/xx3662/Documents/Projekte_Daten/Segmentation/Test/Synthetic_TD_Comparison/data/results_HT29_Mario_GT_v3d3_run2_StarDist_20240306	results_HT29_Mario_GT_v3d3_run2_StarDist_20240306	3	0.52241	0.836047	1	33	88
60	/Users/xx3662/Documents/Projekte_Daten/Segmentation/Test/Synthetic_TD_Comparison/data/results_HT29_Mario_GT_v3d3_run3_StarDist_20240821	results_HT29_Mario_GT_v3d3_run3_StarDist_20240821	1	0.688477	0.950316	3	16	61
61	/Users/xx3662/Documents/Projekte_Daten/Segmentation/Test/Synthetic_TD_Comparison/data/results_HT29_Mario_GT_v3d3_run3_StarDist_20240821	results_HT29_Mario_GT_v3d3_run3_StarDist_20240821	2	0.600553	0.914925	3	13	83
62	/Users/xx3662/Documents/Projekte_Daten/Segmentation/Test/Synthetic_TD_Comparison/data/results_HT29_Mario_GT_v3d3_run3_StarDist_20240821	results_HT29_Mario_GT_v3d3_run3_StarDist_20240821	3	0.554853	0.883333	0	22	81
63	/Users/xx3662/Documents/Projekte_Daten/Segmentation/Test/Synthetic_TD_Comparison/data/results_HT29_Mario_GT_v3d3_run4_StarDist_20240821	results_HT29_Mario_GT_v3d3_run4_StarDist_20240821	1	0.614468	0.902105	1	39	70
64	/Users/xx3662/Documents/Projekte_Daten/Segmentation/Test/Synthetic_TD_Comparison/data/results_HT29_Mario_GT_v3d3_run4_StarDist_20240821	results_HT29_Mario_GT_v3d3_run4_StarDist_20240821	2	0.584279	0.867164	1	28	71
65	/Users/xx3662/Documents/Projekte_Daten/Segmentation/Test/Synthetic_TD_Comparison/data/results_HT29_Mario_GT_v3d3_run4_StarDist_20240821	results_HT29_Mario_GT_v3d3_run4_StarDist_20240821	3	0.549527	0.849225	2	32	59
66	/Users/xx3662/Documents/Projekte_Daten/Segmentation/Test/Synthetic_TD_Comparison/data/results_HT29_Mario_GT_v3d3_run5_StarDist_20240821	results_HT29_Mario_GT_v3d3_run5_StarDist_20240821	1	0.65719	0.921684	2	29	72
67	/Users/xx3662/Documents/Projekte_Daten/Segmentation/Test/Synthetic_TD_Comparison/data/results_HT29_Mario_GT_v3d3_run5_StarDist_20240821	results_HT29_Mario_GT_v3d3_run5_StarDist_20240821	2	0.578825	0.91306	5	12	88
68	/Users/xx3662/Documents/Projekte_Daten/Segmentation/Test/Synthetic_TD_Comparison/data/results_HT29_Mario_GT_v3d3_run5_StarDist_20240821	results_HT29_Mario_GT_v3d3_run5_StarDist_20240821	3	0.532035	0.864729	1	25	94
69	/Users/xx3662/Documents/Projekte_Daten/Segmentation/Test/Synthetic_TD_Comparison/data/results_HT29_Mario_GT_v3d3_run6_StarDist_20240821	results_HT29_Mario_GT_v3d3_run6_StarDist_20240821	1	0.554353	0.822737	2	70	132
70	/Users/xx3662/Documents/Projekte_Daten/Segmentation/Test/Synthetic_TD_Comparison/data/results_HT29_Mario_GT_v3d3_run6_StarDist_20240821	results_HT29_Mario_GT_v3d3_run6_StarDist_20240821	2	0.589498	0.877612	1	23	93
71	/Users/xx3662/Documents/Projekte_Daten/Segmentation/Test/Synthetic_TD_Comparison/data/results_HT29_Mario_GT_v3d3_run6_StarDist_20240821	results_HT29_Mario_GT_v3d3_run6_StarDist_20240821	3	0.521067	0.810465	2	37	109
72	/Users/xx3662/Documents/Projekte_Daten/Segmentation/Test/Synthetic_TD_Comparison/data/results_HT29_Optimized_v1_run1_StarDist_20240202	results_HT29_Optimized_v1_run1_StarDist_20240202	1	0.565995	0.844211	13	62	55
73	/Users/xx3662/Documents/Projekte_Daten/Segmentation/Test/Synthetic_TD_Comparison/data/results_HT29_Optimized_v1_run1_StarDist_20240202	results_HT29_Optimized_v1_run1_StarDist_20240202	2	0.483508	0.744403	8	61	35
74	/Users/xx3662/Documents/Projekte_Daten/Segmentation/Test/Synthetic_TD_Comparison/data/results_HT29_Optimized_v1_run1_StarDist_20240202	results_HT29_Optimized_v1_run1_StarDist_20240202	3	0.426402	0.700775	17	65	37
75	/Users/xx3662/Documents/Projekte_Daten/Segmentation/Test/Synthetic_TD_Comparison/data/results_HT29_Optimized_v1_run2_StarDist_20240718	results_HT29_Optimized_v1_run2_StarDist_20240718	1	0.547088	0.812	14	77	53
76	/Users/xx3662/Documents/Projekte_Daten/Segmentation/Test/Synthetic_TD_Comparison/data/results_HT29_Optimized_v1_run2_StarDist_20240718	results_HT29_Optimized_v1_run2_StarDist_20240718	2	0.45458	0.697761	10	72	40
77	/Users/xx3662/Documents/Projekte_Daten/Segmentation/Test/Synthetic_TD_Comparison/data/results_HT29_Optimized_v1_run2_StarDist_20240718	results_HT29_Optimized_v1_run2_StarDist_20240718	3	0.421163	0.69186	20	66	35
78	/Users/xx3662/Documents/Projekte_Daten/Segmentation/Test/Synthetic_TD_Comparison/data/results_HT29_Optimized_v1_run3_StarDist_20240805	results_HT29_Optimized_v1_run3_StarDist_20240805	1	0.556092	0.824632	16	70	53
79	/Users/xx3662/Documents/Projekte_Daten/Segmentation/Test/Synthetic_TD_Comparison/data/results_HT29_Optimized_v1_run3_StarDist_20240805	results_HT29_Optimized_v1_run3_StarDist_20240805	2	0.473545	0.727239	11	64	36
80	/Users/xx3662/Documents/Projekte_Daten/Segmentation/Test/Synthetic_TD_Comparison/data/results_HT29_Optimized_v1_run3_StarDist_20240805	results_HT29_Optimized_v1_run3_StarDist_20240805	3	0.460004	0.763566	23	46	35
81	/Users/xx3662/Documents/Projekte_Daten/Segmentation/Test/Synthetic_TD_Comparison/data/results_HT29_Optimized_v1_run4_StarDist_20240805	results_HT29_Optimized_v1_run4_StarDist_20240805	1	0.586301	0.868	21	47	52
82	/Users/xx3662/Documents/Projekte_Daten/Segmentation/Test/Synthetic_TD_Comparison/data/results_HT29_Optimized_v1_run4_StarDist_20240805	results_HT29_Optimized_v1_run4_StarDist_20240805	2	0.516676	0.798134	7	46	46
83	/Users/xx3662/Documents/Projekte_Daten/Segmentation/Test/Synthetic_TD_Comparison/data/results_HT29_Optimized_v1_run4_StarDist_20240805	results_HT29_Optimized_v1_run4_StarDist_20240805	3	0.466788	0.774806	18	45	41
84	/Users/xx3662/Documents/Projekte_Daten/Segmentation/Test/Synthetic_TD_Comparison/data/results_HT29_Optimized_v1_run5_StarDist_20240805	results_HT29_Optimized_v1_run5_StarDist_20240805	1	0.565202	0.837053	16	64	54
85	/Users/xx3662/Documents/Projekte_Daten/Segmentation/Test/Synthetic_TD_Comparison/data/results_HT29_Optimized_v1_run5_StarDist_20240805	results_HT29_Optimized_v1_run5_StarDist_20240805	2	0.450048	0.698507	15	70	33
86	/Users/xx3662/Documents/Projekte_Daten/Segmentation/Test/Synthetic_TD_Comparison/data/results_HT29_Optimized_v1_run5_StarDist_20240805	results_HT29_Optimized_v1_run5_StarDist_20240805	3	0.427084	0.710465	26	58	37
87	/Users/xx3662/Documents/Projekte_Daten/Segmentation/Test/Synthetic_TD_Comparison/data/results_HT29_Optimized_v1_run6_StarDist_20240805	results_HT29_Optimized_v1_run6_StarDist_20240805	1	0.582798	0.869474	16	49	50
88	/Users/xx3662/Documents/Projekte_Daten/Segmentation/Test/Synthetic_TD_Comparison/data/results_HT29_Optimized_v1_run6_StarDist_20240805	results_HT29_Optimized_v1_run6_StarDist_20240805	2	0.494369	0.761567	11	54	44
89	/Users/xx3662/Documents/Projekte_Daten/Segmentation/Test/Synthetic_TD_Comparison/data/results_HT29_Optimized_v1_run6_StarDist_20240805	results_HT29_Optimized_v1_run6_StarDist_20240805	3	0.438669	0.722093	25	55	42
90	/Users/xx3662/Documents/Projekte_Daten/Segmentation/Test/Synthetic_TD_Comparison/data/results_HT29_Optimized_v6d1_binary_v2_run1_StarDist_20240726	results_HT29_Optimized_v6d1_binary_v2_run1_StarDist_20240726	1	0.477034	0.712421	13	126	41
91	/Users/xx3662/Documents/Projekte_Daten/Segmentation/Test/Synthetic_TD_Comparison/data/results_HT29_Optimized_v6d1_binary_v2_run1_StarDist_20240726	results_HT29_Optimized_v6d1_binary_v2_run1_StarDist_20240726	2	0.204734	0.301493	3	184	17
92	/Users/xx3662/Documents/Projekte_Daten/Segmentation/Test/Synthetic_TD_Comparison/data/results_HT29_Optimized_v6d1_binary_v2_run1_StarDist_20240726	results_HT29_Optimized_v6d1_binary_v2_run1_StarDist_20240726	3	0.128281	0.198062	3	204	14
93	/Users/xx3662/Documents/Projekte_Daten/Segmentation/Test/Synthetic_TD_Comparison/data/results_HT29_Optimized_v6d1_binary_v2_run2_StarDist_20240828	results_HT29_Optimized_v6d1_binary_v2_run2_StarDist_20240828	1	0.430959	0.644632	12	159	38
94	/Users/xx3662/Documents/Projekte_Daten/Segmentation/Test/Synthetic_TD_Comparison/data/results_HT29_Optimized_v6d1_binary_v2_run2_StarDist_20240828	results_HT29_Optimized_v6d1_binary_v2_run2_StarDist_20240828	2	0.230012	0.343284	5	172	15
95	/Users/xx3662/Documents/Projekte_Daten/Segmentation/Test/Synthetic_TD_Comparison/data/results_HT29_Optimized_v6d1_binary_v2_run2_StarDist_20240828	results_HT29_Optimized_v6d1_binary_v2_run2_StarDist_20240828	3	0.189798	0.285659	5	180	18
96	/Users/xx3662/Documents/Projekte_Daten/Segmentation/Test/Synthetic_TD_Comparison/data/results_HT29_Optimized_v6d1_binary_v2_run3_StarDist_20240828	results_HT29_Optimized_v6d1_binary_v2_run3_StarDist_20240828	1	0.452206	0.683789	9	142	37
97	/Users/xx3662/Documents/Projekte_Daten/Segmentation/Test/Synthetic_TD_Comparison/data/results_HT29_Optimized_v6d1_binary_v2_run3_StarDist_20240828	results_HT29_Optimized_v6d1_binary_v2_run3_StarDist_20240828	2	0.236628	0.351866	3	171	12
98	/Users/xx3662/Documents/Projekte_Daten/Segmentation/Test/Synthetic_TD_Comparison/data/results_HT29_Optimized_v6d1_binary_v2_run3_StarDist_20240828	results_HT29_Optimized_v6d1_binary_v2_run3_StarDist_20240828	3	0.1681	0.25814	2	189	14
99	/Users/xx3662/Documents/Projekte_Daten/Segmentation/Test/Synthetic_TD_Comparison/data/results_HT29_Optimized_v6d1_binary_v2_run4_StarDist_20240828	results_HT29_Optimized_v6d1_binary_v2_run4_StarDist_20240828	1	0.449649	0.675579	9	146	36
100	/Users/xx3662/Documents/Projekte_Daten/Segmentation/Test/Synthetic_TD_Comparison/data/results_HT29_Optimized_v6d1_binary_v2_run4_StarDist_20240828	results_HT29_Optimized_v6d1_binary_v2_run4_StarDist_20240828	2	0.246429	0.366418	6	165	18
101	/Users/xx3662/Documents/Projekte_Daten/Segmentation/Test/Synthetic_TD_Comparison/data/results_HT29_Optimized_v6d1_binary_v2_run4_StarDist_20240828	results_HT29_Optimized_v6d1_binary_v2_run4_StarDist_20240828	3	0.206386	0.317442	9	170	16
102	/Users/xx3662/Documents/Projekte_Daten/Segmentation/Test/Synthetic_TD_Comparison/data/results_HT29_Optimized_v6d1_binary_v2_run5_StarDist_20240828	results_HT29_Optimized_v6d1_binary_v2_run5_StarDist_20240828	1	0.442295	0.665895	9	151	32
103	/Users/xx3662/Documents/Projekte_Daten/Segmentation/Test/Synthetic_TD_Comparison/data/results_HT29_Optimized_v6d1_binary_v2_run5_StarDist_20240828	results_HT29_Optimized_v6d1_binary_v2_run5_StarDist_20240828	2	0.179537	0.268657	3	193	15
104	/Users/xx3662/Documents/Projekte_Daten/Segmentation/Test/Synthetic_TD_Comparison/data/results_HT29_Optimized_v6d1_binary_v2_run5_StarDist_20240828	results_HT29_Optimized_v6d1_binary_v2_run5_StarDist_20240828	3	0.119332	0.184109	3	208	10
105	/Users/xx3662/Documents/Projekte_Daten/Segmentation/Test/Synthetic_TD_Comparison/data/results_HT29_Optimized_v6d1_binary_v2_run6_StarDist_20240828	results_HT29_Optimized_v6d1_binary_v2_run6_StarDist_20240828	1	0.473559	0.707789	9	130	43
106	/Users/xx3662/Documents/Projekte_Daten/Segmentation/Test/Synthetic_TD_Comparison/data/results_HT29_Optimized_v6d1_binary_v2_run6_StarDist_20240828	results_HT29_Optimized_v6d1_binary_v2_run6_StarDist_20240828	2	0.321507	0.484701	8	132	21
107	/Users/xx3662/Documents/Projekte_Daten/Segmentation/Test/Synthetic_TD_Comparison/data/results_HT29_Optimized_v6d1_binary_v2_run6_StarDist_20240828	results_HT29_Optimized_v6d1_binary_v2_run6_StarDist_20240828	3	0.277273	0.423643	7	143	22
90	/Users/xx3662/Documents/Projekte_Daten/Segmentation/Test/Synthetic_TD_Comparison/data/results_HT29_Synthetic_VarA_v1_run1_StarDist_20240202	results_HT29_Synthetic_VarA_v1_run1_StarDist_20240202	1	0.039693	0.029474	1	440	205
91	/Users/xx3662/Documents/Projekte_Daten/Segmentation/Test/Synthetic_TD_Comparison/data/results_HT29_Synthetic_VarA_v1_run1_StarDist_20240202	results_HT29_Synthetic_VarA_v1_run1_StarDist_20240202	2	0.007586	0.008582	0	264	17
92	/Users/xx3662/Documents/Projekte_Daten/Segmentation/Test/Synthetic_TD_Comparison/data/results_HT29_Synthetic_VarA_v1_run1_StarDist_20240202	results_HT29_Synthetic_VarA_v1_run1_StarDist_20240202	3	0.002476	0.002326	0	257	4
93	/Users/xx3662/Documents/Projekte_Daten/Segmentation/Test/Synthetic_TD_Comparison/data/results_HT29_Synthetic_VarA_v1_run2_StarDist_20240718	results_HT29_Synthetic_VarA_v1_run2_StarDist_20240718	1	0.034681	0.021474	0	445	198
94	/Users/xx3662/Documents/Projekte_Daten/Segmentation/Test/Synthetic_TD_Comparison/data/results_HT29_Synthetic_VarA_v1_run2_StarDist_20240718	results_HT29_Synthetic_VarA_v1_run2_StarDist_20240718	2	0.020409	0.036194	2	256	13
95	/Users/xx3662/Documents/Projekte_Daten/Segmentation/Test/Synthetic_TD_Comparison/data/results_HT29_Synthetic_VarA_v1_run2_StarDist_20240718	results_HT29_Synthetic_VarA_v1_run2_StarDist_20240718	3	0.032208	0.068992	3	238	7
96	/Users/xx3662/Documents/Projekte_Daten/Segmentation/Test/Synthetic_TD_Comparison/data/results_HT29_Synthetic_VarA_v1_run3_StarDist_20240805	results_HT29_Synthetic_VarA_v1_run3_StarDist_20240805	1	0.0517	0.057263	0	430	178
97	/Users/xx3662/Documents/Projekte_Daten/Segmentation/Test/Synthetic_TD_Comparison/data/results_HT29_Synthetic_VarA_v1_run3_StarDist_20240805	results_HT29_Synthetic_VarA_v1_run3_StarDist_20240805	2	0.049567	0.093284	3	240	15
98	/Users/xx3662/Documents/Projekte_Daten/Segmentation/Test/Synthetic_TD_Comparison/data/results_HT29_Synthetic_VarA_v1_run3_StarDist_20240805	results_HT29_Synthetic_VarA_v1_run3_StarDist_20240805	3	0.016258	0.03062	2	248	11
99	/Users/xx3662/Documents/Projekte_Daten/Segmentation/Test/Synthetic_TD_Comparison/data/results_HT29_Synthetic_VarA_v1_run4_StarDist_20240805	results_HT29_Synthetic_VarA_v1_run4_StarDist_20240805	1	0.154829	0.225053	3	343	236
100	/Users/xx3662/Documents/Projekte_Daten/Segmentation/Test/Synthetic_TD_Comparison/data/results_HT29_Synthetic_VarA_v1_run4_StarDist_20240805	results_HT29_Synthetic_VarA_v1_run4_StarDist_20240805	2	0.228052	0.385821	4	160	26
101	/Users/xx3662/Documents/Projekte_Daten/Segmentation/Test/Synthetic_TD_Comparison/data/results_HT29_Synthetic_VarA_v1_run4_StarDist_20240805	results_HT29_Synthetic_VarA_v1_run4_StarDist_20240805	3	0.052821	0.093798	2	231	18
102	/Users/xx3662/Documents/Projekte_Daten/Segmentation/Test/Synthetic_TD_Comparison/data/results_HT29_Synthetic_VarA_v1_run5_StarDist_20240805	results_HT29_Synthetic_VarA_v1_run5_StarDist_20240805	1	0.035542	0	1	443	330
103	/Users/xx3662/Documents/Projekte_Daten/Segmentation/Test/Synthetic_TD_Comparison/data/results_HT29_Synthetic_VarA_v1_run5_StarDist_20240805	results_HT29_Synthetic_VarA_v1_run5_StarDist_20240805	2	0.025971	0.010075	0	255	103
104	/Users/xx3662/Documents/Projekte_Daten/Segmentation/Test/Synthetic_TD_Comparison/data/results_HT29_Synthetic_VarA_v1_run5_StarDist_20240805	results_HT29_Synthetic_VarA_v1_run5_StarDist_20240805	3	0.003699	0	0	256	45
105	/Users/xx3662/Documents/Projekte_Daten/Segmentation/Test/Synthetic_TD_Comparison/data/results_HT29_Synthetic_VarA_v1_run6_StarDist_20240805	results_HT29_Synthetic_VarA_v1_run6_StarDist_20240805	1	0.023101	0.009474	0	455	155
106	/Users/xx3662/Documents/Projekte_Daten/Segmentation/Test/Synthetic_TD_Comparison/data/results_HT29_Synthetic_VarA_v1_run6_StarDist_20240805	results_HT29_Synthetic_VarA_v1_run6_StarDist_20240805	2	0.016479	0.026119	1	259	15
107	/Users/xx3662/Documents/Projekte_Daten/Segmentation/Test/Synthetic_TD_Comparison/data/results_HT29_Synthetic_VarA_v1_run6_StarDist_20240805	results_HT29_Synthetic_VarA_v1_run6_StarDist_20240805	3	0	0	0	258	11
108	/Users/xx3662/Documents/Projekte_Daten/Segmentation/Test/Synthetic_TD_Comparison/data/results_HT29_Synthetic_VarB_v2_run1_StarDist_20240202	results_HT29_Synthetic_VarB_v2_run1_StarDist_20240202	1	0.139299	0.198526	3	355	242
109	/Users/xx3662/Documents/Projekte_Daten/Segmentation/Test/Synthetic_TD_Comparison/data/results_HT29_Synthetic_VarB_v2_run1_StarDist_20240202	results_HT29_Synthetic_VarB_v2_run1_StarDist_20240202	2	0.11674	0.184328	0	213	56
110	/Users/xx3662/Documents/Projekte_Daten/Segmentation/Test/Synthetic_TD_Comparison/data/results_HT29_Synthetic_VarB_v2_run1_StarDist_20240202	results_HT29_Synthetic_VarB_v2_run1_StarDist_20240202	3	0.037753	0.055814	0	240	36
111	/Users/xx3662/Documents/Projekte_Daten/Segmentation/Test/Synthetic_TD_Comparison/data/results_HT29_Synthetic_VarB_v2_run2_StarDist_20240718	results_HT29_Synthetic_VarB_v2_run2_StarDist_20240718	1	0.160276	0.230105	2	336	287
112	/Users/xx3662/Documents/Projekte_Daten/Segmentation/Test/Synthetic_TD_Comparison/data/results_HT29_Synthetic_VarB_v2_run2_StarDist_20240718	results_HT29_Synthetic_VarB_v2_run2_StarDist_20240718	2	0.159373	0.260821	2	189	81
113	/Users/xx3662/Documents/Projekte_Daten/Segmentation/Test/Synthetic_TD_Comparison/data/results_HT29_Synthetic_VarB_v2_run2_StarDist_20240718	results_HT29_Synthetic_VarB_v2_run2_StarDist_20240718	3	0.078941	0.129845	1	218	60
114	/Users/xx3662/Documents/Projekte_Daten/Segmentation/Test/Synthetic_TD_Comparison/data/results_HT29_Synthetic_VarB_v2_run3_StarDist_20240805	results_HT29_Synthetic_VarB_v2_run3_StarDist_20240805	1	0.125445	0.177474	1	367	232
115	/Users/xx3662/Documents/Projekte_Daten/Segmentation/Test/Synthetic_TD_Comparison/data/results_HT29_Synthetic_VarB_v2_run3_StarDist_20240805	results_HT29_Synthetic_VarB_v2_run3_StarDist_20240805	2	0.12034	0.182836	1	211	75
116	/Users/xx3662/Documents/Projekte_Daten/Segmentation/Test/Synthetic_TD_Comparison/data/results_HT29_Synthetic_VarB_v2_run3_StarDist_20240805	results_HT29_Synthetic_VarB_v2_run3_StarDist_20240805	3	0.053071	0.07093	1	232	72
117	/Users/xx3662/Documents/Projekte_Daten/Segmentation/Test/Synthetic_TD_Comparison/data/results_HT29_Synthetic_VarB_v2_run4_StarDist_20240805	results_HT29_Synthetic_VarB_v2_run4_StarDist_20240805	1	0.151722	0.225684	2	342	248
118	/Users/xx3662/Documents/Projekte_Daten/Segmentation/Test/Synthetic_TD_Comparison/data/results_HT29_Synthetic_VarB_v2_run4_StarDist_20240805	results_HT29_Synthetic_VarB_v2_run4_StarDist_20240805	2	0.085913	0.135448	0	226	57
119	/Users/xx3662/Documents/Projekte_Daten/Segmentation/Test/Synthetic_TD_Comparison/data/results_HT29_Synthetic_VarB_v2_run4_StarDist_20240805	results_HT29_Synthetic_VarB_v2_run4_StarDist_20240805	3	0.022723	0.034109	0	246	32
120	/Users/xx3662/Documents/Projekte_Daten/Segmentation/Test/Synthetic_TD_Comparison/data/results_HT29_Synthetic_VarB_v2_run5_StarDist_20240805	results_HT29_Synthetic_VarB_v2_run5_StarDist_20240805	1	0.130836	0.187158	1	362	236
121	/Users/xx3662/Documents/Projekte_Daten/Segmentation/Test/Synthetic_TD_Comparison/data/results_HT29_Synthetic_VarB_v2_run5_StarDist_20240805	results_HT29_Synthetic_VarB_v2_run5_StarDist_20240805	2	0.067816	0.101493	0	236	48
122	/Users/xx3662/Documents/Projekte_Daten/Segmentation/Test/Synthetic_TD_Comparison/data/results_HT29_Synthetic_VarB_v2_run5_StarDist_20240805	results_HT29_Synthetic_VarB_v2_run5_StarDist_20240805	3	0.004558	0	0	256	34
123	/Users/xx3662/Documents/Projekte_Daten/Segmentation/Test/Synthetic_TD_Comparison/data/results_HT29_Synthetic_VarB_v2_run6_StarDist_20240805	results_HT29_Synthetic_VarB_v2_run6_StarDist_20240805	1	0.166194	0.247158	2	331	256
124	/Users/xx3662/Documents/Projekte_Daten/Segmentation/Test/Synthetic_TD_Comparison/data/results_HT29_Synthetic_VarB_v2_run6_StarDist_20240805	results_HT29_Synthetic_VarB_v2_run6_StarDist_20240805	2	0.169592	0.264179	0	187	102
125	/Users/xx3662/Documents/Projekte_Daten/Segmentation/Test/Synthetic_TD_Comparison/data/results_HT29_Synthetic_VarB_v2_run6_StarDist_20240805	results_HT29_Synthetic_VarB_v2_run6_StarDist_20240805	3	0.071388	0.110078	0	223	66
126	/Users/xx3662/Documents/Projekte_Daten/Segmentation/Test/Synthetic_TD_Comparison/data/results_HT29_Synthetic_VarB_v2d2_bRed_run1_SD_Haicore_20240823	results_HT29_Synthetic_VarB_v2d2_bRed_run1_SD_Haicore_20240823	1	0.221127	0.351579	3	282	245
127	/Users/xx3662/Documents/Projekte_Daten/Segmentation/Test/Synthetic_TD_Comparison/data/results_HT29_Synthetic_VarB_v2d2_bRed_run1_SD_Haicore_20240823	results_HT29_Synthetic_VarB_v2d2_bRed_run1_SD_Haicore_20240823	2	0.234061	0.379851	2	156	92
128	/Users/xx3662/Documents/Projekte_Daten/Segmentation/Test/Synthetic_TD_Comparison/data/results_HT29_Synthetic_VarB_v2d2_bRed_run1_SD_Haicore_20240823	results_HT29_Synthetic_VarB_v2d2_bRed_run1_SD_Haicore_20240823	3	0.154467	0.265891	3	179	89
129	/Users/xx3662/Documents/Projekte_Daten/Segmentation/Test/Synthetic_TD_Comparison/data/results_HT29_Synthetic_VarB_v2d3_bRed_mask_run1_SD_Haicore_20240823	results_HT29_Synthetic_VarB_v2d3_bRed_mask_run1_SD_Haicore_20240823	1	0.103785	0.136842	1	385	245
130	/Users/xx3662/Documents/Projekte_Daten/Segmentation/Test/Synthetic_TD_Comparison/data/results_HT29_Synthetic_VarB_v2d3_bRed_mask_run1_SD_Haicore_20240823	results_HT29_Synthetic_VarB_v2d3_bRed_mask_run1_SD_Haicore_20240823	2	0.050419	0.071269	0	243	59
131	/Users/xx3662/Documents/Projekte_Daten/Segmentation/Test/Synthetic_TD_Comparison/data/results_HT29_Synthetic_VarB_v2d3_bRed_mask_run1_SD_Haicore_20240823	results_HT29_Synthetic_VarB_v2d3_bRed_mask_run1_SD_Haicore_20240823	3	0.016618	0.013953	0	251	34
132	/Users/xx3662/Documents/Projekte_Daten/Segmentation/Test/Synthetic_TD_Comparison/data/results_HT29_Synthetic_VarC-Hybrid_v1_run1_StarDist_20240222	results_HT29_Synthetic_VarC-Hybrid_v1_run1_StarDist_20240222	1	0.623019	0.903579	13	33	63
133	/Users/xx3662/Documents/Projekte_Daten/Segmentation/Test/Synthetic_TD_Comparison/data/results_HT29_Synthetic_VarC-Hybrid_v1_run1_StarDist_20240222	results_HT29_Synthetic_VarC-Hybrid_v1_run1_StarDist_20240222	2	0.570158	0.848507	11	30	51
134	/Users/xx3662/Documents/Projekte_Daten/Segmentation/Test/Synthetic_TD_Comparison/data/results_HT29_Synthetic_VarC-Hybrid_v1_run1_StarDist_20240222	results_HT29_Synthetic_VarC-Hybrid_v1_run1_StarDist_20240222	3	0.466146	0.734109	13	57	51
135	/Users/xx3662/Documents/Projekte_Daten/Segmentation/Test/Synthetic_TD_Comparison/data/results_HT29_Synthetic_VarC-Hybrid_v1_run2_StarDist_20240718	results_HT29_Synthetic_VarC-Hybrid_v1_run2_StarDist_20240718	1	0.627644	0.909474	18	28	60
136	/Users/xx3662/Documents/Projekte_Daten/Segmentation/Test/Synthetic_TD_Comparison/data/results_HT29_Synthetic_VarC-Hybrid_v1_run2_StarDist_20240718	results_HT29_Synthetic_VarC-Hybrid_v1_run2_StarDist_20240718	2	0.552437	0.839552	11	32	55
137	/Users/xx3662/Documents/Projekte_Daten/Segmentation/Test/Synthetic_TD_Comparison/data/results_HT29_Synthetic_VarC-Hybrid_v1_run2_StarDist_20240718	results_HT29_Synthetic_VarC-Hybrid_v1_run2_StarDist_20240718	3	0.453221	0.745349	21	50	52
138	/Users/xx3662/Documents/Projekte_Daten/Segmentation/Test/Synthetic_TD_Comparison/data/results_HT29_Synthetic_VarC-Hybrid_v1_run3_StarDist_20240805	results_HT29_Synthetic_VarC-Hybrid_v1_run3_StarDist_20240805	1	0.621075	0.898947	16	34	60
139	/Users/xx3662/Documents/Projekte_Daten/Segmentation/Test/Synthetic_TD_Comparison/data/results_HT29_Synthetic_VarC-Hybrid_v1_run3_StarDist_20240805	results_HT29_Synthetic_VarC-Hybrid_v1_run3_StarDist_20240805	2	0.524615	0.774254	6	54	35
140	/Users/xx3662/Documents/Projekte_Daten/Segmentation/Test/Synthetic_TD_Comparison/data/results_HT29_Synthetic_VarC-Hybrid_v1_run3_StarDist_20240805	results_HT29_Synthetic_VarC-Hybrid_v1_run3_StarDist_20240805	3	0.305924	0.470155	4	132	27
141	/Users/xx3662/Documents/Projekte_Daten/Segmentation/Test/Synthetic_TD_Comparison/data/results_HT29_Synthetic_VarC-Hybrid_v1_run4_StarDist_20240805	results_HT29_Synthetic_VarC-Hybrid_v1_run4_StarDist_20240805	1	0.623767	0.902526	14	34	53
142	/Users/xx3662/Documents/Projekte_Daten/Segmentation/Test/Synthetic_TD_Comparison/data/results_HT29_Synthetic_VarC-Hybrid_v1_run4_StarDist_20240805	results_HT29_Synthetic_VarC-Hybrid_v1_run4_StarDist_20240805	2	0.55748	0.834701	8	36	43
143	/Users/xx3662/Documents/Projekte_Daten/Segmentation/Test/Synthetic_TD_Comparison/data/results_HT29_Synthetic_VarC-Hybrid_v1_run4_StarDist_20240805	results_HT29_Synthetic_VarC-Hybrid_v1_run4_StarDist_20240805	3	0.40171	0.634884	15	83	37
144	/Users/xx3662/Documents/Projekte_Daten/Segmentation/Test/Synthetic_TD_Comparison/data/results_HT29_Synthetic_VarC-Hybrid_v1_run5_StarDist_20240805	results_HT29_Synthetic_VarC-Hybrid_v1_run5_StarDist_20240805	1	0.62833	0.910316	14	29	66
145	/Users/xx3662/Documents/Projekte_Daten/Segmentation/Test/Synthetic_TD_Comparison/data/results_HT29_Synthetic_VarC-Hybrid_v1_run5_StarDist_20240805	results_HT29_Synthetic_VarC-Hybrid_v1_run5_StarDist_20240805	2	0.587087	0.877985	7	24	52
146	/Users/xx3662/Documents/Projekte_Daten/Segmentation/Test/Synthetic_TD_Comparison/data/results_HT29_Synthetic_VarC-Hybrid_v1_run5_StarDist_20240805	results_HT29_Synthetic_VarC-Hybrid_v1_run5_StarDist_20240805	3	0.455563	0.713178	8	66	40
147	/Users/xx3662/Documents/Projekte_Daten/Segmentation/Test/Synthetic_TD_Comparison/data/results_HT29_Synthetic_VarC-Hybrid_v1_run6_StarDist_20240805	results_HT29_Synthetic_VarC-Hybrid_v1_run6_StarDist_20240805	1	0.629362	0.908632	15	30	59
148	/Users/xx3662/Documents/Projekte_Daten/Segmentation/Test/Synthetic_TD_Comparison/data/results_HT29_Synthetic_VarC-Hybrid_v1_run6_StarDist_20240805	results_HT29_Synthetic_VarC-Hybrid_v1_run6_StarDist_20240805	2	0.56026	0.836567	11	33	53
149	/Users/xx3662/Documents/Projekte_Daten/Segmentation/Test/Synthetic_TD_Comparison/data/results_HT29_Synthetic_VarC-Hybrid_v1_run6_StarDist_20240805	results_HT29_Synthetic_VarC-Hybrid_v1_run6_StarDist_20240805	3	0.423528	0.665116	10	77	44
150	/Users/xx3662/Documents/Projekte_Daten/Segmentation/Test/Synthetic_TD_Comparison/data/results_cellpose_nuclei_model_diam17	results_cellpose_nuclei_model_diam17	1	0.438359	0.689053	77	90	192
151	/Users/xx3662/Documents/Projekte_Daten/Segmentation/Test/Synthetic_TD_Comparison/data/results_cellpose_nuclei_model_diam17	results_cellpose_nuclei_model_diam17	2	0.266797	0.404104	13	137	162
152	/Users/xx3662/Documents/Projekte_Daten/Segmentation/Test/Synthetic_TD_Comparison/data/results_cellpose_nuclei_model_diam17	results_cellpose_nuclei_model_diam17	3	0.290296	0.441473	21	119	146

## Sheet: CTC_Mean
	path	name	n_imgs	SEG Score	DET Score	SEG Std	DET Std	No. Split Operations	No. FN	No. FP
0	/Users/xx3662/Documents/Projekte_Daten/Segmentation/Test/Synthetic_TD_Comparison/data/results_HT29_Mario_GT_v2_run1_StarDist_20240205	results_HT29_Mario_GT_v2_run1_StarDist_20240205	3	0.599898	0.902931	0.0437756	0.0237558	2.33333	20.6667	87.3333
1	/Users/xx3662/Documents/Projekte_Daten/Segmentation/Test/Synthetic_TD_Comparison/data/results_HT29_Mario_GT_v2_run2_StarDist_20240205	results_HT29_Mario_GT_v2_run2_StarDist_20240205	3	0.601047	0.895746	0.0311588	0.0244056	1.33333	25.6667	71
2	/Users/xx3662/Documents/Projekte_Daten/Segmentation/Test/Synthetic_TD_Comparison/data/results_HT29_Mario_GT_v2_run3_StarDist_20240821	results_HT29_Mario_GT_v2_run3_StarDist_20240821	3	0.607801	0.900654	0.0364356	0.0224861	0.666667	22.6667	82.6667
3	/Users/xx3662/Documents/Projekte_Daten/Segmentation/Test/Synthetic_TD_Comparison/data/results_HT29_Mario_GT_v2_run4_StarDist_20240821	results_HT29_Mario_GT_v2_run4_StarDist_20240821	3	0.602657	0.90719	0.0375637	0.0189551	2.66667	19.3333	89.6667
4	/Users/xx3662/Documents/Projekte_Daten/Segmentation/Test/Synthetic_TD_Comparison/data/results_HT29_Mario_GT_v2_run5_StarDist_20240821	results_HT29_Mario_GT_v2_run5_StarDist_20240821	3	0.546327	0.843528	0.0445074	0.0495792	1.66667	40.3333	73
5	/Users/xx3662/Documents/Projekte_Daten/Segmentation/Test/Synthetic_TD_Comparison/data/results_HT29_Mario_GT_v2_run6_StarDist_20240821	results_HT29_Mario_GT_v2_run6_StarDist_20240821	3	0.602347	0.898917	0.0404602	0.0151193	3.66667	21.6667	89
6	/Users/xx3662/Documents/Projekte_Daten/Segmentation/Test/Synthetic_TD_Comparison/data/results_HT29_Mario_GT_v3d1_run1_StarDist_20240306	results_HT29_Mario_GT_v3_run1_StarDist_20240306	3	0.471782	0.73316
7	/Users/xx3662/Documents/Projekte_Daten/Segmentation/Test/Synthetic_TD_Comparison/data/results_HT29_Mario_GT_v3d1_run2_StarDist_20240306	results_HT29_Mario_GT_v3_run2_StarDist_20240306	3	0.537352	0.847023
8	/Users/xx3662/Documents/Projekte_Daten/Segmentation/Test/Synthetic_TD_Comparison/data/results_HT29_Mario_GT_v3d1_run3_StarDist_20240821	results_HT29_Mario_GT_v3_run3_StarDist_20240821	3	0.497841	0.785239
9	/Users/xx3662/Documents/Projekte_Daten/Segmentation/Test/Synthetic_TD_Comparison/data/results_HT29_Mario_GT_v3d1_run4_StarDist_20240821	results_HT29_Mario_GT_v3_run4_StarDist_20240821	3	0.555464	0.844825
10	/Users/xx3662/Documents/Projekte_Daten/Segmentation/Test/Synthetic_TD_Comparison/data/results_HT29_Mario_GT_v3d1_run5_StarDist_20240821	results_HT29_Mario_GT_v3_run5_StarDist_20240821	3	0.561739	0.869732
11	/Users/xx3662/Documents/Projekte_Daten/Segmentation/Test/Synthetic_TD_Comparison/data/results_HT29_Mario_GT_v3d1_run6_StarDist_20240821	results_HT29_Mario_GT_v3_run6_StarDist_20240821	3	0.407494	0.627111
24	/Users/xx3662/Documents/Projekte_Daten/Segmentation/Test/Synthetic_TD_Comparison/data/results_HT29_Optimized_v1_run1_StarDist_20240202	results_HT29_Optimized_v1_run1_StarDist_20240202	3	0.491968	0.76313	0.0573017	0.060036	12.6667	62.6667	42.3333
25	/Users/xx3662/Documents/Projekte_Daten/Segmentation/Test/Synthetic_TD_Comparison/data/results_HT29_Optimized_v1_run2_StarDist_20240718	results_HT29_Optimized_v1_run2_StarDist_20240718	3	0.474277	0.733874	0.053262	0.0552962	14.6667	71.6667	42.6667
26	/Users/xx3662/Documents/Projekte_Daten/Segmentation/Test/Synthetic_TD_Comparison/data/results_HT29_Optimized_v1_run3_StarDist_20240805	results_HT29_Optimized_v1_run3_StarDist_20240805	3	0.496547	0.771812	0.042466	0.0401858	16.6667	60	41.3333
27	/Users/xx3662/Documents/Projekte_Daten/Segmentation/Test/Synthetic_TD_Comparison/data/results_HT29_Optimized_v1_run4_StarDist_20240805	results_HT29_Optimized_v1_run4_StarDist_20240805	3	0.523255	0.813647	0.0490123	0.039596	15.3333	46	46.3333
28	/Users/xx3662/Documents/Projekte_Daten/Segmentation/Test/Synthetic_TD_Comparison/data/results_HT29_Optimized_v1_run5_StarDist_20240805	results_HT29_Optimized_v1_run5_StarDist_20240805	3	0.480778	0.748675	0.0604284	0.0626831	19	64	41.3333
29	/Users/xx3662/Documents/Projekte_Daten/Segmentation/Test/Synthetic_TD_Comparison/data/results_HT29_Optimized_v1_run6_StarDist_20240805	results_HT29_Optimized_v1_run6_StarDist_20240805	3	0.505279	0.784378	0.059344	0.0622926	17.3333	52.6667	45.3333
30	/Users/xx3662/Documents/Projekte_Daten/Segmentation/Test/Synthetic_TD_Comparison/data/results_HT29_Optimized_v6d1_binary_v2_run1_StarDist_20240726	results_HT29_Optimized_v6d1_binary_v2_run1_StarDist_20240726	3	0.270016	0.403992	0.149674	0.222142	6.33333	171.333	24
31	/Users/xx3662/Documents/Projekte_Daten/Segmentation/Test/Synthetic_TD_Comparison/data/results_HT29_Optimized_v6d1_binary_v2_run2_StarDist_20240828	results_HT29_Optimized_v6d1_binary_v2_run2_StarDist_20240828	3	0.28359	0.424525	0.105491	0.157407	7.33333	170.333	23.6667
32	/Users/xx3662/Documents/Projekte_Daten/Segmentation/Test/Synthetic_TD_Comparison/data/results_HT29_Optimized_v6d1_binary_v2_run3_StarDist_20240828	results_HT29_Optimized_v6d1_binary_v2_run3_StarDist_20240828	3	0.285645	0.431265	0.121054	0.182615	4.66667	167.333	21
33	/Users/xx3662/Documents/Projekte_Daten/Segmentation/Test/Synthetic_TD_Comparison/data/results_HT29_Optimized_v6d1_binary_v2_run4_StarDist_20240828	results_HT29_Optimized_v6d1_binary_v2_run4_StarDist_20240828	3	0.300821	0.453146	0.106499	0.158549	8	160.333	23.3333
34	/Users/xx3662/Documents/Projekte_Daten/Segmentation/Test/Synthetic_TD_Comparison/data/results_HT29_Optimized_v6d1_binary_v2_run5_StarDist_20240828	results_HT29_Optimized_v6d1_binary_v2_run5_StarDist_20240828	3	0.247055	0.372887	0.140227	0.210043	5	184	19
35	/Users/xx3662/Documents/Projekte_Daten/Segmentation/Test/Synthetic_TD_Comparison/data/results_HT29_Optimized_v6d1_binary_v2_run6_StarDist_20240828	results_HT29_Optimized_v6d1_binary_v2_run6_StarDist_20240828	3	0.357446	0.538711	0.0840665	0.122127	8	135	28.6667
30	/Users/xx3662/Documents/Projekte_Daten/Segmentation/Test/Synthetic_TD_Comparison/data/results_HT29_Synthetic_VarA_v1_run1_StarDist_20240202	results_HT29_Synthetic_VarA_v1_run1_StarDist_20240202	3	0.016585	0.0134607	0.0164725	0.0116076	0.333333	320.333	75.3333
31	/Users/xx3662/Documents/Projekte_Daten/Segmentation/Test/Synthetic_TD_Comparison/data/results_HT29_Synthetic_VarA_v1_run2_StarDist_20240718	results_HT29_Synthetic_VarA_v1_run2_StarDist_20240718	3	0.0290993	0.04222	0.00622738	0.0198616	1.66667	313	72.6667
32	/Users/xx3662/Documents/Projekte_Daten/Segmentation/Test/Synthetic_TD_Comparison/data/results_HT29_Synthetic_VarA_v1_run3_StarDist_20240805	results_HT29_Synthetic_VarA_v1_run3_StarDist_20240805	3	0.039175	0.060389	0.0162281	0.0256778	1.66667	306	68
33	/Users/xx3662/Documents/Projekte_Daten/Segmentation/Test/Synthetic_TD_Comparison/data/results_HT29_Synthetic_VarA_v1_run4_StarDist_20240805	results_HT29_Synthetic_VarA_v1_run4_StarDist_20240805	3	0.145234	0.234891	0.0718588	0.119421	3	244.667	93.3333
34	/Users/xx3662/Documents/Projekte_Daten/Segmentation/Test/Synthetic_TD_Comparison/data/results_HT29_Synthetic_VarA_v1_run5_StarDist_20240805	results_HT29_Synthetic_VarA_v1_run5_StarDist_20240805	3	0.0217373	0.00335833	0.0133401	0.0047494	0.333333	318	159.333
35	/Users/xx3662/Documents/Projekte_Daten/Segmentation/Test/Synthetic_TD_Comparison/data/results_HT29_Synthetic_VarA_v1_run6_StarDist_20240805	results_HT29_Synthetic_VarA_v1_run6_StarDist_20240805	3	0.0131933	0.0118643	0.0097129	0.0107962	0.333333	324	60.3333
36	/Users/xx3662/Documents/Projekte_Daten/Segmentation/Test/Synthetic_TD_Comparison/data/results_HT29_Synthetic_VarB_v2_run1_StarDist_20240202	results_HT29_Synthetic_VarB_v2_run1_StarDist_20240202	3	0.0979307	0.146223	0.0435373	0.0641908	1	269.333	111.333
37	/Users/xx3662/Documents/Projekte_Daten/Segmentation/Test/Synthetic_TD_Comparison/data/results_HT29_Synthetic_VarB_v2_run2_StarDist_20240718	results_HT29_Synthetic_VarB_v2_run2_StarDist_20240718	3	0.132863	0.206924	0.0381306	0.0559268	1.66667	247.667	142.667
38	/Users/xx3662/Documents/Projekte_Daten/Segmentation/Test/Synthetic_TD_Comparison/data/results_HT29_Synthetic_VarB_v2_run3_StarDist_20240805	results_HT29_Synthetic_VarB_v2_run3_StarDist_20240805	3	0.0996187	0.143747	0.0329801	0.0515357	1	270	126.333
39	/Users/xx3662/Documents/Projekte_Daten/Segmentation/Test/Synthetic_TD_Comparison/data/results_HT29_Synthetic_VarB_v2_run4_StarDist_20240805	results_HT29_Synthetic_VarB_v2_run4_StarDist_20240805	3	0.086786	0.131747	0.0526672	0.0782539	0.666667	271.333	112.333
40	/Users/xx3662/Documents/Projekte_Daten/Segmentation/Test/Synthetic_TD_Comparison/data/results_HT29_Synthetic_VarB_v2_run5_StarDist_20240805	results_HT29_Synthetic_VarB_v2_run5_StarDist_20240805	3	0.0677367	0.096217	0.0515528	0.076498	0.333333	284.667	106
41	/Users/xx3662/Documents/Projekte_Daten/Segmentation/Test/Synthetic_TD_Comparison/data/results_HT29_Synthetic_VarB_v2_run6_StarDist_20240805	results_HT29_Synthetic_VarB_v2_run6_StarDist_20240805	3	0.135725	0.207138	0.045514	0.0689829	0.666667	247	141.333
42	/Users/xx3662/Documents/Projekte_Daten/Segmentation/Test/Synthetic_TD_Comparison/data/results_HT29_Synthetic_VarB_v2d2_bRed_run1_SD_Haicore_20240823	results_HT29_Synthetic_VarB_v2d2_bRed_run1_SD_Haicore_20240823	3	0.203218	0.33244	0.0348745	0.0484523	2.66667	205.667	142
43	/Users/xx3662/Documents/Projekte_Daten/Segmentation/Test/Synthetic_TD_Comparison/data/results_HT29_Synthetic_VarB_v2d3_bRed_mask_run1_SD_Haicore_20240823	results_HT29_Synthetic_VarB_v2d3_bRed_mask_run1_SD_Haicore_20240823	3	0.0569407	0.0740213	0.0358833	0.050207	0.333333	293	112.667
44	/Users/xx3662/Documents/Projekte_Daten/Segmentation/Test/Synthetic_TD_Comparison/data/results_HT29_Synthetic_VarC-Hybrid_v1_run1_StarDist_20240222	results_HT29_Synthetic_VarC-Hybrid_v1_run1_StarDist_20240222	3	0.553108	0.828732	0.0651681	0.0705848	12.3333	40	55
45	/Users/xx3662/Documents/Projekte_Daten/Segmentation/Test/Synthetic_TD_Comparison/data/results_HT29_Synthetic_VarC-Hybrid_v1_run2_StarDist_20240718	results_HT29_Synthetic_VarC-Hybrid_v1_run2_StarDist_20240718	3	0.544434	0.831458	0.0714324	0.0672477	16.6667	36.6667	55.6667
46	/Users/xx3662/Documents/Projekte_Daten/Segmentation/Test/Synthetic_TD_Comparison/data/results_HT29_Synthetic_VarC-Hybrid_v1_run3_StarDist_20240805	results_HT29_Synthetic_VarC-Hybrid_v1_run3_StarDist_20240805	3	0.483871	0.714452	0.131846	0.180089	8.66667	73.3333	40.6667
47	/Users/xx3662/Documents/Projekte_Daten/Segmentation/Test/Synthetic_TD_Comparison/data/results_HT29_Synthetic_VarC-Hybrid_v1_run4_StarDist_20240805	results_HT29_Synthetic_VarC-Hybrid_v1_run4_StarDist_20240805	3	0.527652	0.790704	0.0930756	0.113607	12.3333	51	44.3333
48	/Users/xx3662/Documents/Projekte_Daten/Segmentation/Test/Synthetic_TD_Comparison/data/results_HT29_Synthetic_VarC-Hybrid_v1_run5_StarDist_20240805	results_HT29_Synthetic_VarC-Hybrid_v1_run5_StarDist_20240805	3	0.556993	0.833826	0.0736719	0.0863263	9.66667	39.6667	52.6667
49	/Users/xx3662/Documents/Projekte_Daten/Segmentation/Test/Synthetic_TD_Comparison/data/results_HT29_Synthetic_VarC-Hybrid_v1_run6_StarDist_20240805	results_HT29_Synthetic_VarC-Hybrid_v1_run6_StarDist_20240805	3	0.537717	0.803438	0.08553	0.102138	12	46.6667	52
50	/Users/xx3662/Documents/Projekte_Daten/Segmentation/Test/Synthetic_TD_Comparison/data/results_cellpose_nuclei_model_diam17	results_cellpose_nuclei_model_diam17	3	0.331817	0.511543	0.0759447	0.126442	37	115.333	166.667

## Sheet: CTC_MeanRuns
	path	name	short name	n_imgs	SEG Score	DET Score	SEG Std	DET Std
0	/Users/xx3662/Documents/Projekte_Daten/Segmentation/Test/Synthetic_TD_Comparison/data/results_HT29_Mario_GT_v2_run1_StarDist_20240205	results_HT29_Mario_GT_v2_run1_StarDist_20240205	Maximum*	3	0.593346	0.891494	0.0231936	0.0238117
6	/Users/xx3662/Documents/Projekte_Daten/Segmentation/Test/Synthetic_TD_Comparison/data/results_HT29_Mario_GT_v3d1_run1_StarDist_20240306	results_HT29_Mario_GT_v3_run1_StarDist_20240306	Cross-Validation	3	0.505279	0.784515	0.0591173	0.0918917
50	/Users/xx3662/Documents/Projekte_Daten/Segmentation/Test/Synthetic_TD_Comparison/data/results_cellpose_nuclei_model_diam17	results_cellpose_nuclei_model_diam17	Cellpose Nuclei	3	0.331817	0.511543	#DIV/0!	#DIV/0!
24	/Users/xx3662/Documents/Projekte_Daten/Segmentation/Test/Synthetic_TD_Comparison/data/results_HT29_Optimized_v1_run1_StarDist_20240202	results_HT29_Optimized_v1_run1_StarDist_20240202	SimOptiGAN	3	0.495351	0.769253	0.0175872	0.0279956
44	/Users/xx3662/Documents/Projekte_Daten/Segmentation/Test/Synthetic_TD_Comparison/data/results_HT29_Synthetic_VarC-Hybrid_v1_run1_StarDist_20240222	results_HT29_Synthetic_VarC-Hybrid_v1_run1_StarDist_20240222	SimOptiGAN+	3	0.533963	0.800435	0.0267195	0.045552
30	/Users/xx3662/Documents/Projekte_Daten/Segmentation/Test/Synthetic_TD_Comparison/data/results_HT29_Synthetic_VarA_v1_run1_StarDist_20240202	results_HT29_Synthetic_VarA_v1_run1_StarDist_20240202	Mem2NucGAN-P	3	0.0441707	0.0610305	0.050378	0.0878497
36	/Users/xx3662/Documents/Projekte_Daten/Segmentation/Test/Synthetic_TD_Comparison/data/results_HT29_Synthetic_VarB_v2_run1_StarDist_20240202	results_HT29_Synthetic_VarB_v2_run1_StarDist_20240202	Mem2NucGAN-U	3	0.103443	0.155333	0.0264767	0.0438489
42	/Users/xx3662/Documents/Projekte_Daten/Segmentation/Test/Synthetic_TD_Comparison/data/results_HT29_Synthetic_VarB_v2d2_bRed_run1_SD_Haicore_20240823	results_HT29_Synthetic_VarB_v2d2_bRed_run1_SD_Haicore_20240823		3	0.203218	0.33244	#DIV/0!	#DIV/0!
43	/Users/xx3662/Documents/Projekte_Daten/Segmentation/Test/Synthetic_TD_Comparison/data/results_HT29_Synthetic_VarB_v2d3_bRed_mask_run1_SD_Haicore_20240823	results_HT29_Synthetic_VarB_v2d3_bRed_mask_run1_SD_Haicore_20240823		3	0.0569407	0.0740213	#DIV/0!	#DIV/0!
12	/Users/xx3662/Documents/Projekte_Daten/Segmentation/Test/Synthetic_TD_Comparison/data/results_HT29_Optimized_v6d1_binary_v2_run1_StarDist_20240726	results_HT29_Optimized_v6d1_binary_v2_run1_StarDist_20240726	Binary Transformation	3	0.290762	0.437421	0.0373265	0.0565567

## Sheet: KID
	domain	kid_mean__mean
0	Real vs. Real	0.0064181
0	Real vs. Naive	0.201014
0	Real vs. SimOptiGAN	0.0539517
1	Real vs. SimOptiGAN+	0.0484606
3	Real vs. Mem2NucGAN-P	0.107739
2	Real vs. Mem2NucGAN-U	0.0456845

## Sheet: Morph Feature Distr
Metric	Phase	Value
volume	Start	0.0883124
volume	Start	0.115785
volume	Start	0.788385
volume	Start	0.217496
volume	Start	0.792831
volume	Start	0.964713
volume	Start	0.254301
volume	Start	0.121856
volume	Start	0.181569
volume	Start	0.320109
volume	Start	0.502875
volume	Start	0.0698389
volume	Start	0.0637324
volume	Start	0.144836
volume	Start	0.617772
volume	Start	0.290691
volume	Start	0.386971
volume	Start	1
volume	Start	0.828818
volume	Start	0.54715
volume	Start	0.161199
volume	Start	0.303568
volume	Start	0.217911
volume	Start	0.119224
volume	Start	0.104758
volume	Start	0.0768702
volume	Start	0.341286
volume	Start	0.184237
volume	Start	0.364538
volume	Start	0.143567
volume	Start	0.335665
volume	Start	0.0492073
volume	Start	0.459502
volume	Start	0.392841
volume	Start	0.0870199
volume	Start	0.159681
volume	Start	0.4035
volume	Start	0.333353
volume	Start	0.0823482
volume	Start	0.361324
volume	Start	0.356166
volume	Start	0.0925217
volume	Start	0.0978693
volume	Start	0.3643
volume	Start	0.0885614
volume	Start	0.231547
volume	Start	0.3311
volume	Start	0.188565
volume	Start	0.155234
volume	Start	0.0851109
volume	Start	0.190201
volume	Start	0.221018
volume	Start	0.215184
volume	Start	0.150989
volume	Start	0.155602
volume	Start	0.104414
volume	Start	0.177431
volume	Start	0.0996834
volume	Start	0.101438
volume	Start	0.0805933
volume	Start	0.196106
volume	Start	0.0867946
volume	Start	0.121169
volume	Start	0.175735
volume	Start	0.162823
volume	Start	0.0625704
volume	Start	0.0547328
volume	Start	0.0590488
volume	Start	0.124263
volume	Start	0.125556
volume	Start	0.130287
volume	Start	0.148203
volume	Start	0.0911818
volume	Start	0.0938734
volume	Start	0.0780203
volume	Start	0.0879092
volume	Start	0.152306
volume	Start	0.182909
volume	Start	0.127548
volume	Start	0.110035
volume	Start	0.157333
volume	Start	0.223069
volume	Start	0.153515
volume	Start	0.0713684
volume	Start	0.0846959
volume	Start	0.12475
volume	Start	0.121738
volume	Start	0.118074
volume	Start	0.0514484
volume	Start	0.167779
volume	Start	0.138587
volume	Start	0.107687
volume	Start	0.14978
volume	Start	0.0798345
volume	Start	0.194529
volume	Start	0.131911
volume	Start	0.19875
volume	Start	0.127429
volume	Best Performing	0.0883005
volume	Best Performing	0.115797
volume	Best Performing	0.788385
volume	Best Performing	0.217473
volume	Best Performing	0.792819
volume	Best Performing	0.964713
volume	Best Performing	0.254289
volume	Best Performing	0.121868
volume	Best Performing	0.181569
volume	Best Performing	0.32012
volume	Best Performing	0.502875
volume	Best Performing	0.0698389
volume	Best Performing	0.0637443
volume	Best Performing	0.144859
volume	Best Performing	0.617783
volume	Best Performing	0.290679
volume	Best Performing	0.386983
volume	Best Performing	1
volume	Best Performing	0.828806
volume	Best Performing	0.547138
volume	Best Performing	0.161199
volume	Best Performing	0.303568
volume	Best Performing	0.2179
volume	Best Performing	0.119212
volume	Best Performing	0.10477
volume	Best Performing	0.0768346
volume	Best Performing	0.341262
volume	Best Performing	0.184225
volume	Best Performing	0.364538
volume	Best Performing	0.143579
volume	Best Performing	0.335665
volume	Best Performing	0.0492192
volume	Best Performing	0.45949
volume	Best Performing	0.392829
volume	Best Performing	0.0870436
volume	Best Performing	0.159657
volume	Best Performing	0.403488
volume	Best Performing	0.333341
volume	Best Performing	0.0823363
volume	Best Performing	0.361336
volume	Best Performing	0.356154
volume	Best Performing	0.0925217
volume	Best Performing	0.0978574
volume	Best Performing	0.364312
volume	Best Performing	0.0885377
volume	Best Performing	0.231547
volume	Best Performing	0.331088
volume	Best Performing	0.188565
volume	Best Performing	0.155211
volume	Best Performing	0.0850754
volume	Best Performing	0.190225
volume	Best Performing	0.22103
volume	Best Performing	0.215208
volume	Best Performing	0.151001
volume	Best Performing	0.15559
volume	Best Performing	0.104403
volume	Best Performing	0.177431
volume	Best Performing	0.0996716
volume	Best Performing	0.101438
volume	Best Performing	0.0806052
volume	Best Performing	0.196106
volume	Best Performing	0.0867828
volume	Best Performing	0.121192
volume	Best Performing	0.175747
volume	Best Performing	0.162835
volume	Best Performing	0.0625585
volume	Best Performing	0.0547565
volume	Best Performing	0.0590488
volume	Best Performing	0.124275
volume	Best Performing	0.12552
volume	Best Performing	0.130287
volume	Best Performing	0.148191
volume	Best Performing	0.0911462
volume	Best Performing	0.0938852
volume	Best Performing	0.0780322
volume	Best Performing	0.0879211
volume	Best Performing	0.152306
volume	Best Performing	0.182885
volume	Best Performing	0.12756
volume	Best Performing	0.110047
volume	Best Performing	0.157345
volume	Best Performing	0.223046
volume	Best Performing	0.153491
volume	Best Performing	0.0713684
volume	Best Performing	0.0846959
volume	Best Performing	0.124761
volume	Best Performing	0.12175
volume	Best Performing	0.118074
volume	Best Performing	0.0514365
volume	Best Performing	0.167756
volume	Best Performing	0.138563
volume	Best Performing	0.10764
volume	Best Performing	0.149792
volume	Best Performing	0.0798345
volume	Best Performing	0.194529
volume	Best Performing	0.131923
volume	Best Performing	0.198774
volume	Best Performing	0.127429
volume	Worst Performing	0.0265483
volume	Worst Performing	0.0299631
volume	Worst Performing	0.736355
volume	Worst Performing	0.164139
volume	Worst Performing	0.748639
volume	Worst Performing	0.923059
volume	Worst Performing	0.175261
volume	Worst Performing	0.064017
volume	Worst Performing	0.110189
volume	Worst Performing	0.263419
volume	Worst Performing	0.460261
volume	Worst Performing	0.025908
volume	Worst Performing	0.0181652
volume	Worst Performing	0.0651434
volume	Worst Performing	0.57907
volume	Worst Performing	0.248112
volume	Worst Performing	0.353012
volume	Worst Performing	0.959946
volume	Worst Performing	0.792701
volume	Worst Performing	0.507381
volume	Worst Performing	0.0958654
volume	Worst Performing	0.232484
volume	Worst Performing	0.177633
volume	Worst Performing	0.0656296
volume	Worst Performing	0.0562624
volume	Worst Performing	0.0202402
volume	Worst Performing	0.285296
volume	Worst Performing	0.133797
volume	Worst Performing	0.314524
volume	Worst Performing	0.0796685
volume	Worst Performing	0.290098
volume	Worst Performing	0.0058456
volume	Worst Performing	0.41812
volume	Worst Performing	0.350321
volume	Worst Performing	0.0489702
volume	Worst Performing	0.0682974
volume	Worst Performing	0.35951
volume	Worst Performing	0.292505
volume	Worst Performing	0.0389746
volume	Worst Performing	0.313445
volume	Worst Performing	0.308572
volume	Worst Performing	0.0317417
volume	Worst Performing	0.0394607
volume	Worst Performing	0.319528
volume	Worst Performing	0.0357969
volume	Worst Performing	0.174135
volume	Worst Performing	0.299181
volume	Worst Performing	0.133524
volume	Worst Performing	0.0793365
volume	Worst Performing	0.0346349
volume	Worst Performing	0.127702
volume	Worst Performing	0.145642
volume	Worst Performing	0.167151
volume	Worst Performing	0.0934584
volume	Worst Performing	0.0894269
volume	Worst Performing	0.0436582
volume	Worst Performing	0.101177
volume	Worst Performing	0.0470256
volume	Worst Performing	0.0541874
volume	Worst Performing	0.0318721
volume	Worst Performing	0.144954
volume	Worst Performing	0.0410377
volume	Worst Performing	0.077214
volume	Worst Performing	0.118856
volume	Worst Performing	0.0851939
volume	Worst Performing	0.0131378
volume	Worst Performing	0.0214259
volume	Worst Performing	0.0349076
volume	Worst Performing	0.0371604
volume	Worst Performing	0.0543889
volume	Worst Performing	0.0835695
volume	Worst Performing	0.067005
volume	Worst Performing	0.0313504
volume	Worst Performing	0.0549344
volume	Worst Performing	0.0333187
volume	Worst Performing	0.0377059
volume	Worst Performing	0.0863796
volume	Worst Performing	0.115536
volume	Worst Performing	0.0747715
volume	Worst Performing	0.0421879
volume	Worst Performing	0.106821
volume	Worst Performing	0.171289
volume	Worst Performing	0.109798
volume	Worst Performing	0.0314334
volume	Worst Performing	0.0374687
volume	Worst Performing	0.0670524
volume	Worst Performing	0.0530609
volume	Worst Performing	0.0284454
volume	Worst Performing	0.00724474
volume	Worst Performing	0.099221
volume	Worst Performing	0.0568552
volume	Worst Performing	0.0538435
volume	Worst Performing	0.0949524
volume	Worst Performing	0.0349787
volume	Worst Performing	0.13969
volume	Worst Performing	0.0699574
volume	Worst Performing	0.12258
volume	Worst Performing	0.0756489
surface	Start	0.13233
surface	Start	0.148401
surface	Start	0.787371
surface	Start	0.261013
surface	Start	0.897076
surface	Start	1
surface	Start	0.274064
surface	Start	0.160939
surface	Start	0.26865
surface	Start	0.341939
surface	Start	0.574799
surface	Start	0.135921
surface	Start	0.100074
surface	Start	0.20921
surface	Start	0.594347
surface	Start	0.348493
surface	Start	0.367242
surface	Start	0.965407
surface	Start	0.809882
surface	Start	0.5691
surface	Start	0.177523
surface	Start	0.295264
surface	Start	0.290192
surface	Start	0.170513
surface	Start	0.134781
surface	Start	0.114151
surface	Start	0.345187
surface	Start	0.217815
surface	Start	0.42332
surface	Start	0.191144
surface	Start	0.364279
surface	Start	0.101898
surface	Start	0.489143
surface	Start	0.460478
surface	Start	0.136491
surface	Start	0.197185
surface	Start	0.435174
surface	Start	0.342509
surface	Start	0.125719
surface	Start	0.402405
surface	Start	0.371118
surface	Start	0.133812
surface	Start	0.135408
surface	Start	0.405083
surface	Start	0.125833
surface	Start	0.258905
surface	Start	0.362341
surface	Start	0.196786
surface	Start	0.208355
surface	Start	0.133185
surface	Start	0.260842
surface	Start	0.249786
surface	Start	0.266313
surface	Start	0.204137
surface	Start	0.183336
surface	Start	0.138941
surface	Start	0.199635
surface	Start	0.135864
surface	Start	0.138485
surface	Start	0.126631
surface	Start	0.220266
surface	Start	0.140366
surface	Start	0.190574
surface	Start	0.202314
surface	Start	0.194221
surface	Start	0.105146
surface	Start	0.119793
surface	Start	0.11529
surface	Start	0.177979
surface	Start	0.16396
surface	Start	0.184647
surface	Start	0.177466
surface	Start	0.15108
surface	Start	0.135522
surface	Start	0.127486
surface	Start	0.140195
surface	Start	0.190118
surface	Start	0.20579
surface	Start	0.156836
surface	Start	0.166182
surface	Start	0.194506
surface	Start	0.232233
surface	Start	0.213769
surface	Start	0.133983
surface	Start	0.134952
surface	Start	0.168861
surface	Start	0.161794
surface	Start	0.138143
surface	Start	0.0998461
surface	Start	0.187952
surface	Start	0.179518
surface	Start	0.1541
surface	Start	0.182766
surface	Start	0.119451
surface	Start	0.21451
surface	Start	0.172223
surface	Start	0.217074
surface	Start	0.174275
surface	Best Performing	0.136035
surface	Best Performing	0.152733
surface	Best Performing	0.728615
surface	Best Performing	0.243289
surface	Best Performing	0.845102
surface	Best Performing	0.869037
surface	Best Performing	0.262951
surface	Best Performing	0.161908
surface	Best Performing	0.216447
surface	Best Performing	0.318459
surface	Best Performing	0.505557
surface	Best Performing	0.115176
surface	Best Performing	0.108794
surface	Best Performing	0.188408
surface	Best Performing	0.569841
surface	Best Performing	0.305522
surface	Best Performing	0.355616
surface	Best Performing	0.881005
surface	Best Performing	0.744287
surface	Best Performing	0.523565
surface	Best Performing	0.190118
surface	Best Performing	0.290591
surface	Best Performing	0.259703
surface	Best Performing	0.169203
surface	Best Performing	0.145495
surface	Best Performing	0.123554
surface	Best Performing	0.359378
surface	Best Performing	0.215364
surface	Best Performing	0.357383
surface	Best Performing	0.184134
surface	Best Performing	0.352368
surface	Best Performing	0.0930074
surface	Best Performing	0.432496
surface	Best Performing	0.409643
surface	Best Performing	0.136889
surface	Best Performing	0.192284
surface	Best Performing	0.432211
surface	Best Performing	0.318972
surface	Best Performing	0.129196
surface	Best Performing	0.384966
surface	Best Performing	0.355388
surface	Best Performing	0.135066
surface	Best Performing	0.14521
surface	Best Performing	0.372485
surface	Best Performing	0.133242
surface	Best Performing	0.240611
surface	Best Performing	0.350487
surface	Best Performing	0.207329
surface	Best Performing	0.194848
surface	Best Performing	0.132387
surface	Best Performing	0.222659
surface	Best Performing	0.235653
surface	Best Performing	0.267225
surface	Best Performing	0.192626
surface	Best Performing	0.187098
surface	Best Performing	0.150624
surface	Best Performing	0.202656
surface	Best Performing	0.146521
surface	Best Performing	0.14823
surface	Best Performing	0.124637
surface	Best Performing	0.226079
surface	Best Performing	0.135009
surface	Best Performing	0.16869
surface	Best Performing	0.20921
surface	Best Performing	0.186243
surface	Best Performing	0.112726
surface	Best Performing	0.104918
surface	Best Performing	0.109591
surface	Best Performing	0.177694
surface	Best Performing	0.161794
surface	Best Performing	0.190346
surface	Best Performing	0.179233
surface	Best Performing	0.135066
surface	Best Performing	0.139511
surface	Best Performing	0.126574
surface	Best Performing	0.141164
surface	Best Performing	0.189491
surface	Best Performing	0.202314
surface	Best Performing	0.169317
surface	Best Performing	0.152049
surface	Best Performing	0.191771
surface	Best Performing	0.229954
surface	Best Performing	0.197071
surface	Best Performing	0.11985
surface	Best Performing	0.135465
surface	Best Performing	0.164701
surface	Best Performing	0.161566
surface	Best Performing	0.159173
surface	Best Performing	0.0943751
surface	Best Performing	0.201687
surface	Best Performing	0.171482
surface	Best Performing	0.157178
surface	Best Performing	0.195361
surface	Best Performing	0.132501
surface	Best Performing	0.22984
surface	Best Performing	0.180601
surface	Best Performing	0.216162
surface	Best Performing	0.175643
surface	Worst Performing	0.067248
surface	Worst Performing	0.0733459
surface	Worst Performing	0.585
surface	Worst Performing	0.177694
surface	Worst Performing	0.691628
surface	Worst Performing	0.736422
surface	Worst Performing	0.184647
surface	Worst Performing	0.100473
surface	Worst Performing	0.149997
surface	Worst Performing	0.235083
surface	Worst Performing	0.427196
surface	Worst Performing	0.078247
surface	Worst Performing	0.0574457
surface	Worst Performing	0.120932
surface	Worst Performing	0.463726
surface	Worst Performing	0.2393
surface	Worst Performing	0.273608
surface	Worst Performing	0.723372
surface	Worst Performing	0.61378
surface	Worst Performing	0.411637
surface	Worst Performing	0.122642
surface	Worst Performing	0.21052
surface	Worst Performing	0.195874
surface	Worst Performing	0.111358
surface	Worst Performing	0.0922095
surface	Worst Performing	0.0651963
surface	Worst Performing	0.258392
surface	Worst Performing	0.155183
surface	Worst Performing	0.2821
surface	Worst Performing	0.122186
surface	Worst Performing	0.268764
surface	Worst Performing	0.0438252
surface	Worst Performing	0.356984
surface	Worst Performing	0.340742
surface	Worst Performing	0.0866245
surface	Worst Performing	0.117114
surface	Worst Performing	0.337893
surface	Worst Performing	0.251382
surface	Worst Performing	0.078247
surface	Worst Performing	0.286089
surface	Worst Performing	0.262552
surface	Worst Performing	0.0708383
surface	Worst Performing	0.0812675
surface	Worst Performing	0.294523
surface	Worst Performing	0.078019
surface	Worst Performing	0.179632
surface	Worst Performing	0.279991
surface	Worst Performing	0.145666
surface	Worst Performing	0.119394
surface	Worst Performing	0.0772212
surface	Worst Performing	0.159343
surface	Worst Performing	0.159742
surface	Worst Performing	0.177067
surface	Worst Performing	0.134781
surface	Worst Performing	0.123953
surface	Worst Performing	0.083547
surface	Worst Performing	0.128341
surface	Worst Performing	0.0879353
surface	Worst Performing	0.0897589
surface	Worst Performing	0.072662
surface	Worst Performing	0.156665
surface	Worst Performing	0.0808115
surface	Worst Performing	0.116829
surface	Worst Performing	0.138941
surface	Worst Performing	0.115803
surface	Worst Performing	0.0515758
surface	Worst Performing	0.0674189
surface	Worst Performing	0.0709523
surface	Worst Performing	0.0861686
surface	Worst Performing	0.0995042
surface	Worst Performing	0.124922
surface	Worst Performing	0.10583
surface	Worst Performing	0.0813814
surface	Worst Performing	0.0881062
surface	Worst Performing	0.0695845
surface	Worst Performing	0.0738588
surface	Worst Performing	0.127543
surface	Worst Performing	0.143728
surface	Worst Performing	0.105659
surface	Worst Performing	0.0953439
surface	Worst Performing	0.134838
surface	Worst Performing	0.168747
surface	Worst Performing	0.140081
surface	Worst Performing	0.0770502
surface	Worst Performing	0.0802986
surface	Worst Performing	0.104804
surface	Worst Performing	0.0981934
surface	Worst Performing	0.0779051
surface	Worst Performing	0.0466746
surface	Worst Performing	0.116715
surface	Worst Performing	0.103493
surface	Worst Performing	0.0907278
surface	Worst Performing	0.123896
surface	Worst Performing	0.0708383
surface	Worst Performing	0.15222
surface	Worst Performing	0.10999
surface	Worst Performing	0.14162
surface	Worst Performing	0.114151
volume_to_surface	Start	0.502894
volume_to_surface	Start	0.587936
volume_to_surface	Start	0.754524
volume_to_surface	Start	0.62792
volume_to_surface	Start	0.665987
volume_to_surface	Start	0.726963
volume_to_surface	Start	0.699215
volume_to_surface	Start	0.570559
volume_to_surface	Start	0.509296
volume_to_surface	Start	0.705445
volume_to_surface	Start	0.659263
volume_to_surface	Start	0.387192
volume_to_surface	Start	0.479903
volume_to_surface	Start	0.521685
volume_to_surface	Start	0.783254
volume_to_surface	Start	0.628568
volume_to_surface	Start	0.794037
volume_to_surface	Start	0.780556
volume_to_surface	Start	0.771173
volume_to_surface	Start	0.72449
volume_to_surface	Start	0.684259
volume_to_surface	Start	0.774746
volume_to_surface	Start	0.56586
volume_to_surface	Start	0.52689
volume_to_surface	Start	0.585699
volume_to_surface	Start	0.507451
volume_to_surface	Start	0.745037
volume_to_surface	Start	0.637388
volume_to_surface	Start	0.648915
volume_to_surface	Start	0.56599
volume_to_surface	Start	0.694364
volume_to_surface	Start	0.363898
volume_to_surface	Start	0.707889
volume_to_surface	Start	0.642869
volume_to_surface	Start	0.48043
volume_to_surface	Start	0.61023
volume_to_surface	Start	0.698707
volume_to_surface	Start	0.733411
volume_to_surface	Start	0.493589
volume_to_surface	Start	0.676625
volume_to_surface	Start	0.723196
volume_to_surface	Start	0.52103
volume_to_surface	Start	0.54465
volume_to_surface	Start	0.677688
volume_to_surface	Start	0.53035
volume_to_surface	Start	0.673929
volume_to_surface	Start	0.688583
volume_to_surface	Start	0.722074
volume_to_surface	Start	0.561434
volume_to_surface	Start	0.481553
volume_to_surface	Start	0.549477
volume_to_surface	Start	0.666766
volume_to_surface	Start	0.608881
volume_to_surface	Start	0.557363
volume_to_surface	Start	0.63956
volume_to_surface	Start	0.566297
volume_to_surface	Start	0.669741
volume_to_surface	Start	0.552884
volume_to_surface	Start	0.551967
volume_to_surface	Start	0.479592
volume_to_surface	Start	0.670902
volume_to_surface	Start	0.465957
volume_to_surface	Start	0.479117
volume_to_surface	Start	0.654558
volume_to_surface	Start	0.631733
volume_to_surface	Start	0.448425
volume_to_surface	Start	0.344296
volume_to_surface	Start	0.385951
volume_to_surface	Start	0.526124
volume_to_surface	Start	0.577051
volume_to_surface	Start	0.531707
volume_to_surface	Start	0.629297
volume_to_surface	Start	0.454795
volume_to_surface	Start	0.521973
volume_to_surface	Start	0.461168
volume_to_surface	Start	0.472516
volume_to_surface	Start	0.603681
volume_to_surface	Start	0.669769
volume_to_surface	Start	0.612833
volume_to_surface	Start	0.498953
volume_to_surface	Start	0.609538
volume_to_surface	Start	0.723818
volume_to_surface	Start	0.541154
volume_to_surface	Start	0.401394
volume_to_surface	Start	0.472931
volume_to_surface	Start	0.556704
volume_to_surface	Start	0.566993
volume_to_surface	Start	0.644078
volume_to_surface	Start	0.388289
volume_to_surface	Start	0.672674
volume_to_surface	Start	0.58174
volume_to_surface	Start	0.526592
volume_to_surface	Start	0.61755
volume_to_surface	Start	0.503636
volume_to_surface	Start	0.683364
volume_to_surface	Start	0.577171
volume_to_surface	Start	0.689944
volume_to_surface	Start	0.550997
volume_to_surface	Best Performing	0.489134
volume_to_surface	Best Performing	0.571322
volume_to_surface	Best Performing	0.81537
volume_to_surface	Best Performing	0.673591
volume_to_surface	Best Performing	0.706935
volume_to_surface	Best Performing	0.836516
volume_to_surface	Best Performing	0.728732
volume_to_surface	Best Performing	0.5672
volume_to_surface	Best Performing	0.632127
volume_to_surface	Best Performing	0.757486
volume_to_surface	Best Performing	0.749558
volume_to_surface	Best Performing	0.456928
volume_to_surface	Best Performing	0.441522
volume_to_surface	Best Performing	0.579376
volume_to_surface	Best Performing	0.816953
volume_to_surface	Best Performing	0.716944
volume_to_surface	Best Performing	0.820021
volume_to_surface	Best Performing	0.855334
volume_to_surface	Best Performing	0.839126
volume_to_surface	Best Performing	0.787482
volume_to_surface	Best Performing	0.638929
volume_to_surface	Best Performing	0.787205
volume_to_surface	Best Performing	0.632259
volume_to_surface	Best Performing	0.530918
volume_to_surface	Best Performing	0.54263
volume_to_surface	Best Performing	0.468614
volume_to_surface	Best Performing	0.715568
volume_to_surface	Best Performing	0.644599
volume_to_surface	Best Performing	0.76864
volume_to_surface	Best Performing	0.587585
volume_to_surface	Best Performing	0.717835
volume_to_surface	Best Performing	0.398778
volume_to_surface	Best Performing	0.800587
volume_to_surface	Best Performing	0.722624
volume_to_surface	Best Performing	0.479161
volume_to_surface	Best Performing	0.625692
volume_to_surface	Best Performing	0.703477
volume_to_surface	Best Performing	0.787501
volume_to_surface	Best Performing	0.480239
volume_to_surface	Best Performing	0.707299
volume_to_surface	Best Performing	0.755178
volume_to_surface	Best Performing	0.516193
volume_to_surface	Best Performing	0.507822
volume_to_surface	Best Performing	0.73702
volume_to_surface	Best Performing	0.500727
volume_to_surface	Best Performing	0.725168
volume_to_surface	Best Performing	0.711846
volume_to_surface	Best Performing	0.685355
volume_to_surface	Best Performing	0.60026
volume_to_surface	Best Performing	0.484252
volume_to_surface	Best Performing	0.643786
volume_to_surface	Best Performing	0.706794
volume_to_surface	Best Performing	0.60687
volume_to_surface	Best Performing	0.59072
volume_to_surface	Best Performing	0.626655
volume_to_surface	Best Performing	0.522314
volume_to_surface	Best Performing	0.659759
volume_to_surface	Best Performing	0.512609
volume_to_surface	Best Performing	0.515678
volume_to_surface	Best Performing	0.487339
volume_to_surface	Best Performing	0.653651
volume_to_surface	Best Performing	0.48438
volume_to_surface	Best Performing	0.541378
volume_to_surface	Best Performing	0.633026
volume_to_surface	Best Performing	0.658844
volume_to_surface	Best Performing	0.418194
volume_to_surface	Best Performing	0.393278
volume_to_surface	Best Performing	0.406022
volume_to_surface	Best Performing	0.527018
volume_to_surface	Best Performing	0.584609
volume_to_surface	Best Performing	0.515788
volume_to_surface	Best Performing	0.623044
volume_to_surface	Best Performing	0.50852
volume_to_surface	Best Performing	0.507111
volume_to_surface	Best Performing	0.464561
volume_to_surface	Best Performing	0.469336
volume_to_surface	Best Performing	0.605678
volume_to_surface	Best Performing	0.681189
volume_to_surface	Best Performing	0.567712
volume_to_surface	Best Performing	0.545391
volume_to_surface	Best Performing	0.61828
volume_to_surface	Best Performing	0.730916
volume_to_surface	Best Performing	0.586916
volume_to_surface	Best Performing	0.448729
volume_to_surface	Best Performing	0.471141
volume_to_surface	Best Performing	0.570821
volume_to_surface	Best Performing	0.567848
volume_to_surface	Best Performing	0.558985
volume_to_surface	Best Performing	0.410703
volume_to_surface	Best Performing	0.626778
volume_to_surface	Best Performing	0.608896
volume_to_surface	Best Performing	0.516054
volume_to_surface	Best Performing	0.577783
volume_to_surface	Best Performing	0.45403
volume_to_surface	Best Performing	0.637784
volume_to_surface	Best Performing	0.550448
volume_to_surface	Best Performing	0.692937
volume_to_surface	Best Performing	0.546706
volume_to_surface	Worst Performing	0.297489
volume_to_surface	Worst Performing	0.307841
volume_to_surface	Worst Performing	0.948518
volume_to_surface	Worst Performing	0.696071
volume_to_surface	Worst Performing	0.81567
volume_to_surface	Worst Performing	0.944532
volume_to_surface	Worst Performing	0.71525
volume_to_surface	Worst Performing	0.480131
volume_to_surface	Worst Performing	0.553566
volume_to_surface	Worst Performing	0.844386
volume_to_surface	Worst Performing	0.811879
volume_to_surface	Worst Performing	0.249505
volume_to_surface	Worst Performing	0.238285
volume_to_surface	Worst Performing	0.405922
volume_to_surface	Worst Performing	0.940987
volume_to_surface	Worst Performing	0.781302
volume_to_surface	Worst Performing	0.972244
volume_to_surface	Worst Performing	1
volume_to_surface	Worst Performing	0.97322
volume_to_surface	Worst Performing	0.928825
volume_to_surface	Worst Performing	0.589029
volume_to_surface	Worst Performing	0.832173
volume_to_surface	Worst Performing	0.683377
volume_to_surface	Worst Performing	0.444112
volume_to_surface	Worst Performing	0.459787
volume_to_surface	Worst Performing	0.233941
volume_to_surface	Worst Performing	0.832015
volume_to_surface	Worst Performing	0.649703
volume_to_surface	Worst Performing	0.840167
volume_to_surface	Worst Performing	0.491336
volume_to_surface	Worst Performing	0.81337
volume_to_surface	Worst Performing	0.100512
volume_to_surface	Worst Performing	0.882606
volume_to_surface	Worst Performing	0.774738
volume_to_surface	Worst Performing	0.425996
volume_to_surface	Worst Performing	0.43945
volume_to_surface	Worst Performing	0.801765
volume_to_surface	Worst Performing	0.876826
volume_to_surface	Worst Performing	0.375343
volume_to_surface	Worst Performing	0.82561
volume_to_surface	Worst Performing	0.885635
volume_to_surface	Worst Performing	0.337657
volume_to_surface	Worst Performing	0.3659
volume_to_surface	Worst Performing	0.817529
volume_to_surface	Worst Performing	0.345747
volume_to_surface	Worst Performing	0.730494
volume_to_surface	Worst Performing	0.805201
volume_to_surface	Worst Performing	0.690741
volume_to_surface	Worst Performing	0.500733
volume_to_surface	Worst Performing	0.33798
volume_to_surface	Worst Performing	0.603918
volume_to_surface	Worst Performing	0.687038
volume_to_surface	Worst Performing	0.711352
volume_to_surface	Worst Performing	0.522522
volume_to_surface	Worst Performing	0.543659
volume_to_surface	Worst Performing	0.393776
volume_to_surface	Worst Performing	0.594063
volume_to_surface	Worst Performing	0.402982
volume_to_surface	Worst Performing	0.45492
volume_to_surface	Worst Performing	0.330536
volume_to_surface	Worst Performing	0.697226
volume_to_surface	Worst Performing	0.38267
volume_to_surface	Worst Performing	0.498035
volume_to_surface	Worst Performing	0.644624
volume_to_surface	Worst Performing	0.554373
volume_to_surface	Worst Performing	0.191951
volume_to_surface	Worst Performing	0.239482
volume_to_surface	Worst Performing	0.370738
volume_to_surface	Worst Performing	0.324972
volume_to_surface	Worst Performing	0.411892
volume_to_surface	Worst Performing	0.504109
volume_to_surface	Worst Performing	0.477103
volume_to_surface	Worst Performing	0.29029
volume_to_surface	Worst Performing	0.469842
volume_to_surface	Worst Performing	0.360819
volume_to_surface	Worst Performing	0.384699
volume_to_surface	Worst Performing	0.510351
volume_to_surface	Worst Performing	0.605747
volume_to_surface	Worst Performing	0.533265
volume_to_surface	Worst Performing	0.333433
volume_to_surface	Worst Performing	0.596982
volume_to_surface	Worst Performing	0.764906
volume_to_surface	Worst Performing	0.590647
volume_to_surface	Worst Performing	0.30742
volume_to_surface	Worst Performing	0.351621
volume_to_surface	Worst Performing	0.482114
volume_to_surface	Worst Performing	0.407199
volume_to_surface	Worst Performing	0.275145
volume_to_surface	Worst Performing	0.116965
volume_to_surface	Worst Performing	0.640606
volume_to_surface	Worst Performing	0.413973
volume_to_surface	Worst Performing	0.447206
volume_to_surface	Worst Performing	0.577516
volume_to_surface	Worst Performing	0.372092
volume_to_surface	Worst Performing	0.691524
volume_to_surface	Worst Performing	0.479285
volume_to_surface	Worst Performing	0.652243
volume_to_surface	Worst Performing	0.499389
axis_minor_length	Start	0.502612
axis_minor_length	Start	0.565359
axis_minor_length	Start	0.906557
axis_minor_length	Start	0.678363
axis_minor_length	Start	0.816271
axis_minor_length	Start	0.917063
axis_minor_length	Start	0.637977
axis_minor_length	Start	0.594483
axis_minor_length	Start	0.761966
axis_minor_length	Start	0.625353
axis_minor_length	Start	0.68731
axis_minor_length	Start	0.488505
axis_minor_length	Start	0.515901
axis_minor_length	Start	0.479683
axis_minor_length	Start	0.896797
axis_minor_length	Start	0.810292
axis_minor_length	Start	0.701505
axis_minor_length	Start	0.979347
axis_minor_length	Start	0.848907
axis_minor_length	Start	0.785587
axis_minor_length	Start	0.661622
axis_minor_length	Start	0.816977
axis_minor_length	Start	0.572398
axis_minor_length	Start	0.587608
axis_minor_length	Start	0.59706
axis_minor_length	Start	0.410113
axis_minor_length	Start	0.70719
axis_minor_length	Start	0.611969
axis_minor_length	Start	0.821541
axis_minor_length	Start	0.573248
axis_minor_length	Start	0.758999
axis_minor_length	Start	0.441747
axis_minor_length	Start	0.768677
axis_minor_length	Start	0.748358
axis_minor_length	Start	0.487512
axis_minor_length	Start	0.630538
axis_minor_length	Start	0.663947
axis_minor_length	Start	0.738053
axis_minor_length	Start	0.549243
axis_minor_length	Start	0.697175
axis_minor_length	Start	0.79831
axis_minor_length	Start	0.479474
axis_minor_length	Start	0.581983
axis_minor_length	Start	0.738992
axis_minor_length	Start	0.599998
axis_minor_length	Start	0.739499
axis_minor_length	Start	0.748108
axis_minor_length	Start	0.781489
axis_minor_length	Start	0.60577
axis_minor_length	Start	0.579134
axis_minor_length	Start	0.646057
axis_minor_length	Start	0.70224
axis_minor_length	Start	0.75972
axis_minor_length	Start	0.632183
axis_minor_length	Start	0.661289
axis_minor_length	Start	0.605762
axis_minor_length	Start	0.668053
axis_minor_length	Start	0.659338
axis_minor_length	Start	0.584377
axis_minor_length	Start	0.456438
axis_minor_length	Start	0.671872
axis_minor_length	Start	0.546333
axis_minor_length	Start	0.622267
axis_minor_length	Start	0.767007
axis_minor_length	Start	0.693413
axis_minor_length	Start	0.423105
axis_minor_length	Start	0.526289
axis_minor_length	Start	0.546312
axis_minor_length	Start	0.546989
axis_minor_length	Start	0.65918
axis_minor_length	Start	0.707085
axis_minor_length	Start	0.722917
axis_minor_length	Start	0.608247
axis_minor_length	Start	0.579339
axis_minor_length	Start	0.491118
axis_minor_length	Start	0.513792
axis_minor_length	Start	0.614225
axis_minor_length	Start	0.670947
axis_minor_length	Start	0.650303
axis_minor_length	Start	0.432047
axis_minor_length	Start	0.683196
axis_minor_length	Start	0.69961
axis_minor_length	Start	0.643913
axis_minor_length	Start	0.501194
axis_minor_length	Start	0.54438
axis_minor_length	Start	0.640201
axis_minor_length	Start	0.596685
axis_minor_length	Start	0.674755
axis_minor_length	Start	0.395869
axis_minor_length	Start	0.798724
axis_minor_length	Start	0.675534
axis_minor_length	Start	0.557747
axis_minor_length	Start	0.694009
axis_minor_length	Start	0.551455
axis_minor_length	Start	0.764345
axis_minor_length	Start	0.617768
axis_minor_length	Start	0.681323
axis_minor_length	Start	0.547943
axis_minor_length	Best Performing	0.593104
axis_minor_length	Best Performing	0.500295
axis_minor_length	Best Performing	0.86986
axis_minor_length	Best Performing	0.753674
axis_minor_length	Best Performing	0.802088
axis_minor_length	Best Performing	0.941955
axis_minor_length	Best Performing	0.592324
axis_minor_length	Best Performing	0.56244
axis_minor_length	Best Performing	0.599364
axis_minor_length	Best Performing	0.65691
axis_minor_length	Best Performing	0.836063
axis_minor_length	Best Performing	0.586542
axis_minor_length	Best Performing	0.50304
axis_minor_length	Best Performing	0.556311
axis_minor_length	Best Performing	0.862411
axis_minor_length	Best Performing	0.763514
axis_minor_length	Best Performing	0.864829
axis_minor_length	Best Performing	1
axis_minor_length	Best Performing	0.817704
axis_minor_length	Best Performing	0.853666
axis_minor_length	Best Performing	0.691196
axis_minor_length	Best Performing	0.900812
axis_minor_length	Best Performing	0.833914
axis_minor_length	Best Performing	0.652509
axis_minor_length	Best Performing	0.645473
axis_minor_length	Best Performing	0.542019
axis_minor_length	Best Performing	0.693928
axis_minor_length	Best Performing	0.686103
axis_minor_length	Best Performing	0.95303
axis_minor_length	Best Performing	0.616151
axis_minor_length	Best Performing	0.80222
axis_minor_length	Best Performing	0.502116
axis_minor_length	Best Performing	0.82803
axis_minor_length	Best Performing	0.78068
axis_minor_length	Best Performing	0.611986
axis_minor_length	Best Performing	0.640084
axis_minor_length	Best Performing	0.67568
axis_minor_length	Best Performing	0.884108
axis_minor_length	Best Performing	0.574741
axis_minor_length	Best Performing	0.707923
axis_minor_length	Best Performing	0.785692
axis_minor_length	Best Performing	0.544217
axis_minor_length	Best Performing	0.553294
axis_minor_length	Best Performing	0.800877
axis_minor_length	Best Performing	0.587073
axis_minor_length	Best Performing	0.751112
axis_minor_length	Best Performing	0.807564
axis_minor_length	Best Performing	0.768522
axis_minor_length	Best Performing	0.641368
axis_minor_length	Best Performing	0.58986
axis_minor_length	Best Performing	0.571398
axis_minor_length	Best Performing	0.63216
axis_minor_length	Best Performing	0.73663
axis_minor_length	Best Performing	0.719526
axis_minor_length	Best Performing	0.73772
axis_minor_length	Best Performing	0.613394
axis_minor_length	Best Performing	0.686952
axis_minor_length	Best Performing	0.603791
axis_minor_length	Best Performing	0.600744
axis_minor_length	Best Performing	0.607265
axis_minor_length	Best Performing	0.692148
axis_minor_length	Best Performing	0.601578
axis_minor_length	Best Performing	0.641655
axis_minor_length	Best Performing	0.596169
axis_minor_length	Best Performing	0.704486
axis_minor_length	Best Performing	0.502237
axis_minor_length	Best Performing	0.467606
axis_minor_length	Best Performing	0.507156
axis_minor_length	Best Performing	0.512262
axis_minor_length	Best Performing	0.550712
axis_minor_length	Best Performing	0.609322
axis_minor_length	Best Performing	0.562699
axis_minor_length	Best Performing	0.607952
axis_minor_length	Best Performing	0.571725
axis_minor_length	Best Performing	0.605101
axis_minor_length	Best Performing	0.566044
axis_minor_length	Best Performing	0.705577
axis_minor_length	Best Performing	0.698177
axis_minor_length	Best Performing	0.578566
axis_minor_length	Best Performing	0.534964
axis_minor_length	Best Performing	0.647282
axis_minor_length	Best Performing	0.798542
axis_minor_length	Best Performing	0.699772
axis_minor_length	Best Performing	0.551911
axis_minor_length	Best Performing	0.536145
axis_minor_length	Best Performing	0.652555
axis_minor_length	Best Performing	0.555848
axis_minor_length	Best Performing	0.464627
axis_minor_length	Best Performing	0.453895
axis_minor_length	Best Performing	0.669868
axis_minor_length	Best Performing	0.53269
axis_minor_length	Best Performing	0.663562
axis_minor_length	Best Performing	0.683814
axis_minor_length	Best Performing	0.552493
axis_minor_length	Best Performing	0.67347
axis_minor_length	Best Performing	0.595115
axis_minor_length	Best Performing	0.675767
axis_minor_length	Best Performing	0.615348
axis_minor_length	Worst Performing	0.354248
axis_minor_length	Worst Performing	0.356116
axis_minor_length	Worst Performing	0.908896
axis_minor_length	Worst Performing	0.652934
axis_minor_length	Worst Performing	0.730704
axis_minor_length	Worst Performing	0.908911
axis_minor_length	Worst Performing	0.556574
axis_minor_length	Worst Performing	0.426942
axis_minor_length	Worst Performing	0.544462
axis_minor_length	Worst Performing	0.672477
axis_minor_length	Worst Performing	0.732417
axis_minor_length	Worst Performing	0.358628
axis_minor_length	Worst Performing	0.298353
axis_minor_length	Worst Performing	0.427828
axis_minor_length	Worst Performing	0.814552
axis_minor_length	Worst Performing	0.652112
axis_minor_length	Worst Performing	0.80633
axis_minor_length	Worst Performing	0.891853
axis_minor_length	Worst Performing	0.886804
axis_minor_length	Worst Performing	0.777948
axis_minor_length	Worst Performing	0.571759
axis_minor_length	Worst Performing	0.683395
axis_minor_length	Worst Performing	0.733057
axis_minor_length	Worst Performing	0.489753
axis_minor_length	Worst Performing	0.445231
axis_minor_length	Worst Performing	0.234798
axis_minor_length	Worst Performing	0.746115
axis_minor_length	Worst Performing	0.586161
axis_minor_length	Worst Performing	0.821845
axis_minor_length	Worst Performing	0.496053
axis_minor_length	Worst Performing	0.689994
axis_minor_length	Worst Performing	0.2069
axis_minor_length	Worst Performing	0.784945
axis_minor_length	Worst Performing	0.724799
axis_minor_length	Worst Performing	0.490181
axis_minor_length	Worst Performing	0.454966
axis_minor_length	Worst Performing	0.660724
axis_minor_length	Worst Performing	0.858933
axis_minor_length	Worst Performing	0.45204
axis_minor_length	Worst Performing	0.729499
axis_minor_length	Worst Performing	0.744878
axis_minor_length	Worst Performing	0.407517
axis_minor_length	Worst Performing	0.378755
axis_minor_length	Worst Performing	0.763794
axis_minor_length	Worst Performing	0.413422
axis_minor_length	Worst Performing	0.645921
axis_minor_length	Worst Performing	0.786504
axis_minor_length	Worst Performing	0.616476
axis_minor_length	Worst Performing	0.49937
axis_minor_length	Worst Performing	0.414812
axis_minor_length	Worst Performing	0.555868
axis_minor_length	Worst Performing	0.689744
axis_minor_length	Worst Performing	0.71363
axis_minor_length	Worst Performing	0.541391
axis_minor_length	Worst Performing	0.553374
axis_minor_length	Worst Performing	0.402504
axis_minor_length	Worst Performing	0.550406
axis_minor_length	Worst Performing	0.453295
axis_minor_length	Worst Performing	0.478466
axis_minor_length	Worst Performing	0.416976
axis_minor_length	Worst Performing	0.615884
axis_minor_length	Worst Performing	0.438654
axis_minor_length	Worst Performing	0.46161
axis_minor_length	Worst Performing	0.609809
axis_minor_length	Worst Performing	0.505909
axis_minor_length	Worst Performing	0.251769
axis_minor_length	Worst Performing	0.335282
axis_minor_length	Worst Performing	0.418053
axis_minor_length	Worst Performing	0.397975
axis_minor_length	Worst Performing	0.435742
axis_minor_length	Worst Performing	0.534401
axis_minor_length	Worst Performing	0.435787
axis_minor_length	Worst Performing	0.366048
axis_minor_length	Worst Performing	0.485303
axis_minor_length	Worst Performing	0.379423
axis_minor_length	Worst Performing	0.411829
axis_minor_length	Worst Performing	0.420734
axis_minor_length	Worst Performing	0.55113
axis_minor_length	Worst Performing	0.508683
axis_minor_length	Worst Performing	0.319982
axis_minor_length	Worst Performing	0.633457
axis_minor_length	Worst Performing	0.724451
axis_minor_length	Worst Performing	0.594457
axis_minor_length	Worst Performing	0.362841
axis_minor_length	Worst Performing	0.448847
axis_minor_length	Worst Performing	0.519475
axis_minor_length	Worst Performing	0.407953
axis_minor_length	Worst Performing	0.307906
axis_minor_length	Worst Performing	0.239637
axis_minor_length	Worst Performing	0.641243
axis_minor_length	Worst Performing	0.442087
axis_minor_length	Worst Performing	0.43718
axis_minor_length	Worst Performing	0.522734
axis_minor_length	Worst Performing	0.455929
axis_minor_length	Worst Performing	0.681983
axis_minor_length	Worst Performing	0.472516
axis_minor_length	Worst Performing	0.604856
axis_minor_length	Worst Performing	0.496617
axis_major_length	Start	0.128482
axis_major_length	Start	0.131909
axis_major_length	Start	0.644025
axis_major_length	Start	0.205564
axis_major_length	Start	0.995505
axis_major_length	Start	0.828566
axis_major_length	Start	0.210696
axis_major_length	Start	0.15129
axis_major_length	Start	0.194877
axis_major_length	Start	0.285598
axis_major_length	Start	0.554449
axis_major_length	Start	0.1774
axis_major_length	Start	0.113264
axis_major_length	Start	0.245373
axis_major_length	Start	0.450745
axis_major_length	Start	0.269459
axis_major_length	Start	0.285965
axis_major_length	Start	0.746935
axis_major_length	Start	0.676344
axis_major_length	Start	0.48869
axis_major_length	Start	0.17034
axis_major_length	Start	0.220244
axis_major_length	Start	0.316553
axis_major_length	Start	0.168118
axis_major_length	Start	0.128476
axis_major_length	Start	0.118855
axis_major_length	Start	0.306222
axis_major_length	Start	0.170444
axis_major_length	Start	0.249797
axis_major_length	Start	0.200242
axis_major_length	Start	0.339505
axis_major_length	Start	0.131093
axis_major_length	Start	0.398814
axis_major_length	Start	0.403365
axis_major_length	Start	0.137534
axis_major_length	Start	0.209429
axis_major_length	Start	0.480057
axis_major_length	Start	0.277781
axis_major_length	Start	0.121112
axis_major_length	Start	0.357655
axis_major_length	Start	0.305122
axis_major_length	Start	0.135543
axis_major_length	Start	0.124731
axis_major_length	Start	0.305553
axis_major_length	Start	0.113205
axis_major_length	Start	0.172308
axis_major_length	Start	0.309462
axis_major_length	Start	0.136782
axis_major_length	Start	0.194059
axis_major_length	Start	0.116495
axis_major_length	Start	0.194074
axis_major_length	Start	0.202097
axis_major_length	Start	0.198746
axis_major_length	Start	0.170582
axis_major_length	Start	0.173139
axis_major_length	Start	0.114826
axis_major_length	Start	0.149996
axis_major_length	Start	0.114271
axis_major_length	Start	0.126512
axis_major_length	Start	0.129402
axis_major_length	Start	0.169601
axis_major_length	Start	0.147457
axis_major_length	Start	0.158787
axis_major_length	Start	0.152188
axis_major_length	Start	0.146693
axis_major_length	Start	0.108063
axis_major_length	Start	0.11819
axis_major_length	Start	0.113529
axis_major_length	Start	0.192362
axis_major_length	Start	0.149001
axis_major_length	Start	0.151867
axis_major_length	Start	0.126153
axis_major_length	Start	0.142703
axis_major_length	Start	0.133888
axis_major_length	Start	0.123238
axis_major_length	Start	0.147035
axis_major_length	Start	0.159983
axis_major_length	Start	0.161009
axis_major_length	Start	0.144238
axis_major_length	Start	0.174466
axis_major_length	Start	0.17456
axis_major_length	Start	0.180324
axis_major_length	Start	0.176
axis_major_length	Start	0.157608
axis_major_length	Start	0.129436
axis_major_length	Start	0.140774
axis_major_length	Start	0.157614
axis_major_length	Start	0.117755
axis_major_length	Start	0.120518
axis_major_length	Start	0.128858
axis_major_length	Start	0.156027
axis_major_length	Start	0.145964
axis_major_length	Start	0.137105
axis_major_length	Start	0.10616
axis_major_length	Start	0.139842
axis_major_length	Start	0.160426
axis_major_length	Start	0.175817
axis_major_length	Start	0.154183
axis_major_length	Best Performing	0.111239
axis_major_length	Best Performing	0.161933
axis_major_length	Best Performing	0.525484
axis_major_length	Best Performing	0.167296
axis_major_length	Best Performing	1
axis_major_length	Best Performing	0.592093
axis_major_length	Best Performing	0.176944
axis_major_length	Best Performing	0.145015
axis_major_length	Best Performing	0.156717
axis_major_length	Best Performing	0.222967
axis_major_length	Best Performing	0.362637
axis_major_length	Best Performing	0.096949
axis_major_length	Best Performing	0.122735
axis_major_length	Best Performing	0.161239
axis_major_length	Best Performing	0.390495
axis_major_length	Best Performing	0.191038
axis_major_length	Best Performing	0.190121
axis_major_length	Best Performing	0.575836
axis_major_length	Best Performing	0.458005
axis_major_length	Best Performing	0.330237
axis_major_length	Best Performing	0.154501
axis_major_length	Best Performing	0.16397
axis_major_length	Best Performing	0.157772
axis_major_length	Best Performing	0.121853
axis_major_length	Best Performing	0.122774
axis_major_length	Best Performing	0.114347
axis_major_length	Best Performing	0.257177
axis_major_length	Best Performing	0.150547
axis_major_length	Best Performing	0.17746
axis_major_length	Best Performing	0.142862
axis_major_length	Best Performing	0.247289
axis_major_length	Best Performing	0.0965436
axis_major_length	Best Performing	0.243028
axis_major_length	Best Performing	0.290226
axis_major_length	Best Performing	0.104303
axis_major_length	Best Performing	0.140796
axis_major_length	Best Performing	0.391144
axis_major_length	Best Performing	0.18794
axis_major_length	Best Performing	0.104452
axis_major_length	Best Performing	0.271211
axis_major_length	Best Performing	0.223875
axis_major_length	Best Performing	0.120041
axis_major_length	Best Performing	0.117828
axis_major_length	Best Performing	0.274753
axis_major_length	Best Performing	0.120039
axis_major_length	Best Performing	0.171994
axis_major_length	Best Performing	0.223592
axis_major_length	Best Performing	0.149534
axis_major_length	Best Performing	0.162067
axis_major_length	Best Performing	0.112576
axis_major_length	Best Performing	0.171835
axis_major_length	Best Performing	0.203153
axis_major_length	Best Performing	0.19806
axis_major_length	Best Performing	0.147631
axis_major_length	Best Performing	0.135159
axis_major_length	Best Performing	0.119765
axis_major_length	Best Performing	0.162753
axis_major_length	Best Performing	0.129357
axis_major_length	Best Performing	0.134052
axis_major_length	Best Performing	0.103486
axis_major_length	Best Performing	0.154751
axis_major_length	Best Performing	0.113581
axis_major_length	Best Performing	0.140145
axis_major_length	Best Performing	0.156475
axis_major_length	Best Performing	0.149148
axis_major_length	Best Performing	0.120859
axis_major_length	Best Performing	0.0983808
axis_major_length	Best Performing	0.10703
axis_major_length	Best Performing	0.168117
axis_major_length	Best Performing	0.143574
axis_major_length	Best Performing	0.159745
axis_major_length	Best Performing	0.147417
axis_major_length	Best Performing	0.114157
axis_major_length	Best Performing	0.113747
axis_major_length	Best Performing	0.104338
axis_major_length	Best Performing	0.12325
axis_major_length	Best Performing	0.135516
axis_major_length	Best Performing	0.160313
axis_major_length	Best Performing	0.134425
axis_major_length	Best Performing	0.13628
axis_major_length	Best Performing	0.148441
axis_major_length	Best Performing	0.147604
axis_major_length	Best Performing	0.149374
axis_major_length	Best Performing	0.102218
axis_major_length	Best Performing	0.12133
axis_major_length	Best Performing	0.128379
axis_major_length	Best Performing	0.146576
axis_major_length	Best Performing	0.153307
axis_major_length	Best Performing	0.0979564
axis_major_length	Best Performing	0.146661
axis_major_length	Best Performing	0.147611
axis_major_length	Best Performing	0.116015
axis_major_length	Best Performing	0.132071
axis_major_length	Best Performing	0.125872
axis_major_length	Best Performing	0.170637
axis_major_length	Best Performing	0.181056
axis_major_length	Best Performing	0.174899
axis_major_length	Best Performing	0.143516
axis_major_length	Worst Performing	0.0908784
axis_major_length	Worst Performing	0.0854174
axis_major_length	Worst Performing	0.46141
axis_major_length	Worst Performing	0.145283
axis_major_length	Worst Performing	0.857027
axis_major_length	Worst Performing	0.63827
axis_major_length	Worst Performing	0.15249
axis_major_length	Worst Performing	0.108592
axis_major_length	Worst Performing	0.149528
axis_major_length	Worst Performing	0.208482
axis_major_length	Worst Performing	0.40694
axis_major_length	Worst Performing	0.10724
axis_major_length	Worst Performing	0.0779863
axis_major_length	Worst Performing	0.144985
axis_major_length	Worst Performing	0.393019
axis_major_length	Worst Performing	0.200863
axis_major_length	Worst Performing	0.208702
axis_major_length	Worst Performing	0.60568
axis_major_length	Worst Performing	0.474152
axis_major_length	Worst Performing	0.332992
axis_major_length	Worst Performing	0.126794
axis_major_length	Worst Performing	0.188034
axis_major_length	Worst Performing	0.165792
axis_major_length	Worst Performing	0.11655
axis_major_length	Worst Performing	0.0979581
axis_major_length	Worst Performing	0.120407
axis_major_length	Worst Performing	0.214056
axis_major_length	Worst Performing	0.142695
axis_major_length	Worst Performing	0.178498
axis_major_length	Worst Performing	0.131848
axis_major_length	Worst Performing	0.244451
axis_major_length	Worst Performing	0.0918107
axis_major_length	Worst Performing	0.308952
axis_major_length	Worst Performing	0.347636
axis_major_length	Worst Performing	0.093908
axis_major_length	Worst Performing	0.136528
axis_major_length	Worst Performing	0.366115
axis_major_length	Worst Performing	0.191211
axis_major_length	Worst Performing	0.0861982
axis_major_length	Worst Performing	0.246525
axis_major_length	Worst Performing	0.214947
axis_major_length	Worst Performing	0.0885494
axis_major_length	Worst Performing	0.0889133
axis_major_length	Worst Performing	0.264537
axis_major_length	Worst Performing	0.0977928
axis_major_length	Worst Performing	0.14929
axis_major_length	Worst Performing	0.230181
axis_major_length	Worst Performing	0.136469
axis_major_length	Worst Performing	0.127255
axis_major_length	Worst Performing	0.0818289
axis_major_length	Worst Performing	0.149539
axis_major_length	Worst Performing	0.142686
axis_major_length	Worst Performing	0.153173
axis_major_length	Worst Performing	0.139445
axis_major_length	Worst Performing	0.138685
axis_major_length	Worst Performing	0.0970854
axis_major_length	Worst Performing	0.120778
axis_major_length	Worst Performing	0.0966735
axis_major_length	Worst Performing	0.0959721
axis_major_length	Worst Performing	0.0843356
axis_major_length	Worst Performing	0.140468
axis_major_length	Worst Performing	0.0845842
axis_major_length	Worst Performing	0.134673
axis_major_length	Worst Performing	0.119122
axis_major_length	Worst Performing	0.126417
axis_major_length	Worst Performing	0.0728654
axis_major_length	Worst Performing	0.0933106
axis_major_length	Worst Performing	0.0845131
axis_major_length	Worst Performing	0.124105
axis_major_length	Worst Performing	0.11465
axis_major_length	Worst Performing	0.130833
axis_major_length	Worst Performing	0.114114
axis_major_length	Worst Performing	0.0913988
axis_major_length	Worst Performing	0.101965
axis_major_length	Worst Performing	0.0873664
axis_major_length	Worst Performing	0.0966019
axis_major_length	Worst Performing	0.145045
axis_major_length	Worst Performing	0.141256
axis_major_length	Worst Performing	0.12188
axis_major_length	Worst Performing	0.155827
axis_major_length	Worst Performing	0.12134
axis_major_length	Worst Performing	0.142697
axis_major_length	Worst Performing	0.130085
axis_major_length	Worst Performing	0.0960195
axis_major_length	Worst Performing	0.0883929
axis_major_length	Worst Performing	0.0996224
axis_major_length	Worst Performing	0.109774
axis_major_length	Worst Performing	0.0994811
axis_major_length	Worst Performing	0.105642
axis_major_length	Worst Performing	0.108149
axis_major_length	Worst Performing	0.112122
axis_major_length	Worst Performing	0.0964448
axis_major_length	Worst Performing	0.130438
axis_major_length	Worst Performing	0.0778776
axis_major_length	Worst Performing	0.137885
axis_major_length	Worst Performing	0.112358
axis_major_length	Worst Performing	0.138709
axis_major_length	Worst Performing	0.122212
sphericity	Start	0.816106
sphericity	Start	0.871745
sphericity	Start	0.590252
sphericity	Start	0.754565
sphericity	Start	0.520015
sphericity	Start	0.531688
sphericity	Start	0.797575
sphericity	Start	0.83169
sphericity	Start	0.649979
sphericity	Start	0.74526
sphericity	Start	0.599122
sphericity	Start	0.679471
sphericity	Start	0.868247
sphericity	Start	0.717894
sphericity	Start	0.664615
sphericity	Start	0.685728
sphericity	Start	0.787453
sphericity	Start	0.564089
sphericity	Start	0.593302
sphericity	Start	0.640138
sphericity	Start	0.908609
sphericity	Start	0.833076
sphericity	Start	0.679557
sphericity	Start	0.773645
sphericity	Start	0.897888
sphericity	Start	0.862486
sphericity	Start	0.770457
sphericity	Start	0.809509
sphericity	Start	0.656473
sphericity	Start	0.781149
sphericity	Start	0.722041
sphericity	Start	0.717651
sphericity	Start	0.662949
sphericity	Start	0.634347
sphericity	Start	0.783492
sphericity	Start	0.812868
sphericity	Start	0.68332
sphericity	Start	0.764404
sphericity	Start	0.819895
sphericity	Start	0.68653
sphericity	Start	0.737307
sphericity	Start	0.832515
sphericity	Start	0.854107
sphericity	Start	0.68573
sphericity	Start	0.859854
sphericity	Start	0.79313
sphericity	Start	0.719306
sphericity	Start	0.909994
sphericity	Start	0.754942
sphericity	Start	0.79115
sphericity	Start	0.690487
sphericity	Start	0.796969
sphericity	Start	0.734298
sphericity	Start	0.756426
sphericity	Start	0.859317
sphericity	Start	0.869096
sphericity	Start	0.861338
sphericity	Start	0.861727
sphericity	Start	0.855308
sphericity	Start	0.802385
sphericity	Start	0.834524
sphericity	Start	0.760545
sphericity	Start	0.699716
sphericity	Start	0.844511
sphericity	Start	0.836062
sphericity	Start	0.816289
sphericity	Start	0.65533
sphericity	Start	0.716263
sphericity	Start	0.761935
sphericity	Start	0.832809
sphericity	Start	0.757966
sphericity	Start	0.85937
sphericity	Start	0.730225
sphericity	Start	0.829999
sphericity	Start	0.77995
sphericity	Start	0.767978
sphericity	Start	0.816919
sphericity	Start	0.852688
sphericity	Start	0.879821
sphericity	Start	0.752477
sphericity	Start	0.815965
sphericity	Start	0.862502
sphericity	Start	0.730378
sphericity	Start	0.699325
sphericity	Start	0.778253
sphericity	Start	0.805172
sphericity	Start	0.826759
sphericity	Start	0.948777
sphericity	Start	0.754469
sphericity	Start	0.881392
sphericity	Start	0.812391
sphericity	Start	0.799889
sphericity	Start	0.840359
sphericity	Start	0.845272
sphericity	Start	0.852317
sphericity	Start	0.819384
sphericity	Start	0.854388
sphericity	Start	0.791291
sphericity	Best Performing	0.793811
sphericity	Best Performing	0.847081
sphericity	Best Performing	0.637851
sphericity	Best Performing	0.809477
sphericity	Best Performing	0.551991
sphericity	Best Performing	0.611812
sphericity	Best Performing	0.831257
sphericity	Best Performing	0.826767
sphericity	Best Performing	0.806741
sphericity	Best Performing	0.800228
sphericity	Best Performing	0.68118
sphericity	Best Performing	0.801849
sphericity	Best Performing	0.798759
sphericity	Best Performing	0.79724
sphericity	Best Performing	0.693205
sphericity	Best Performing	0.782152
sphericity	Best Performing	0.813213
sphericity	Best Performing	0.61813
sphericity	Best Performing	0.645584
sphericity	Best Performing	0.695801
sphericity	Best Performing	0.848416
sphericity	Best Performing	0.846473
sphericity	Best Performing	0.759311
sphericity	Best Performing	0.779587
sphericity	Best Performing	0.831831
sphericity	Best Performing	0.796599
sphericity	Best Performing	0.740001
sphericity	Best Performing	0.818685
sphericity	Best Performing	0.777593
sphericity	Best Performing	0.810931
sphericity	Best Performing	0.746448
sphericity	Best Performing	0.786376
sphericity	Best Performing	0.749768
sphericity	Best Performing	0.713053
sphericity	Best Performing	0.781351
sphericity	Best Performing	0.833505
sphericity	Best Performing	0.687992
sphericity	Best Performing	0.820789
sphericity	Best Performing	0.797757
sphericity	Best Performing	0.717645
sphericity	Best Performing	0.769923
sphericity	Best Performing	0.824787
sphericity	Best Performing	0.796387
sphericity	Best Performing	0.745758
sphericity	Best Performing	0.811899
sphericity	Best Performing	0.853432
sphericity	Best Performing	0.743616
sphericity	Best Performing	0.863718
sphericity	Best Performing	0.807191
sphericity	Best Performing	0.795697
sphericity	Best Performing	0.808964
sphericity	Best Performing	0.844798
sphericity	Best Performing	0.731846
sphericity	Best Performing	0.801675
sphericity	Best Performing	0.841998
sphericity	Best Performing	0.801625
sphericity	Best Performing	0.848501
sphericity	Best Performing	0.798987
sphericity	Best Performing	0.799077
sphericity	Best Performing	0.815306
sphericity	Best Performing	0.813067
sphericity	Best Performing	0.790651
sphericity	Best Performing	0.790593
sphericity	Best Performing	0.816712
sphericity	Best Performing	0.871921
sphericity	Best Performing	0.761306
sphericity	Best Performing	0.748453
sphericity	Best Performing	0.75351
sphericity	Best Performing	0.763205
sphericity	Best Performing	0.843797
sphericity	Best Performing	0.735272
sphericity	Best Performing	0.850854
sphericity	Best Performing	0.816592
sphericity	Best Performing	0.806333
sphericity	Best Performing	0.785648
sphericity	Best Performing	0.762776
sphericity	Best Performing	0.819621
sphericity	Best Performing	0.867265
sphericity	Best Performing	0.815018
sphericity	Best Performing	0.822482
sphericity	Best Performing	0.827646
sphericity	Best Performing	0.87099
sphericity	Best Performing	0.792182
sphericity	Best Performing	0.781794
sphericity	Best Performing	0.775306
sphericity	Best Performing	0.825562
sphericity	Best Performing	0.82798
sphericity	Best Performing	0.823429
sphericity	Best Performing	0.798083
sphericity	Best Performing	0.821293
sphericity	Best Performing	0.850362
sphericity	Best Performing	0.783998
sphericity	Best Performing	0.786223
sphericity	Best Performing	0.762018
sphericity	Best Performing	0.795467
sphericity	Best Performing	0.781423
sphericity	Best Performing	0.85806
sphericity	Best Performing	0.785129
sphericity	Worst Performing	0.72067
sphericity	Worst Performing	0.716265
sphericity	Worst Performing	0.759091
sphericity	Worst Performing	0.918741
sphericity	Worst Performing	0.649183
sphericity	Worst Performing	0.701053
sphericity	Worst Performing	0.923648
sphericity	Worst Performing	0.867372
sphericity	Worst Performing	0.83445
sphericity	Worst Performing	0.951924
sphericity	Worst Performing	0.759919
sphericity	Worst Performing	0.609367
sphericity	Worst Performing	0.65508
sphericity	Worst Performing	0.729059
sphericity	Worst Performing	0.815863
sphericity	Worst Performing	0.898559
sphericity	Worst Performing	0.994159
sphericity	Worst Performing	0.732591
sphericity	Worst Performing	0.759949
sphericity	Worst Performing	0.841588
sphericity	Worst Performing	0.930093
sphericity	Worst Performing	0.978046
sphericity	Worst Performing	0.878543
sphericity	Worst Performing	0.795676
sphericity	Worst Performing	0.86715
sphericity	Worst Performing	0.620362
sphericity	Worst Performing	0.913362
sphericity	Worst Performing	0.918001
sphericity	Worst Performing	0.892808
sphericity	Worst Performing	0.825202
sphericity	Worst Performing	0.88794
sphericity	Worst Performing	0.403231
sphericity	Worst Performing	0.852989
sphericity	Worst Performing	0.794224
sphericity	Worst Performing	0.84147
sphericity	Worst Performing	0.776936
sphericity	Worst Performing	0.814867
sphericity	Worst Performing	0.954581
sphericity	Worst Performing	0.80004
sphericity	Worst Performing	0.878344
sphericity	Worst Performing	0.947138
sphericity	Worst Performing	0.770684
sphericity	Worst Performing	0.776697
sphericity	Worst Performing	0.864193
sphericity	Worst Performing	0.758148
sphericity	Worst Performing	0.945362
sphericity	Worst Performing	0.870035
sphericity	Worst Performing	0.976651
sphericity	Worst Performing	0.842155
sphericity	Worst Performing	0.749314
sphericity	Worst Performing	0.866673
sphericity	Worst Performing	0.943689
sphericity	Worst Performing	0.933237
sphericity	Worst Performing	0.8321
sphericity	Worst Performing	0.878579
sphericity	Worst Performing	0.808172
sphericity	Worst Performing	0.921329
sphericity	Worst Performing	0.806835
sphericity	Worst Performing	0.868785
sphericity	Worst Performing	0.753399
sphericity	Worst Performing	0.959194
sphericity	Worst Performing	0.801753
sphericity	Worst Performing	0.845223
sphericity	Worst Performing	0.947493
sphericity	Worst Performing	0.910492
sphericity	Worst Performing	0.587886
sphericity	Worst Performing	0.623117
sphericity	Worst Performing	0.819794
sphericity	Worst Performing	0.703768
sphericity	Worst Performing	0.78564
sphericity	Worst Performing	0.83327
sphericity	Worst Performing	0.848895
sphericity	Worst Performing	0.665316
sphericity	Worst Performing	0.893198
sphericity	Worst Performing	0.810346
sphericity	Worst Performing	0.829078
sphericity	Worst Performing	0.834338
sphericity	Worst Performing	0.898798
sphericity	Worst Performing	0.914763
sphericity	Worst Performing	0.692187
sphericity	Worst Performing	0.909254
sphericity	Worst Performing	0.995349
sphericity	Worst Performing	0.891403
sphericity	Worst Performing	0.703956
sphericity	Worst Performing	0.759386
sphericity	Worst Performing	0.857608
sphericity	Worst Performing	0.783115
sphericity	Worst Performing	0.651379
sphericity	Worst Performing	0.436843
sphericity	Worst Performing	1
sphericity	Worst Performing	0.778022
sphericity	Worst Performing	0.855868
sphericity	Worst Performing	0.914826
sphericity	Worst Performing	0.822228
sphericity	Worst Performing	0.963155
sphericity	Worst Performing	0.840607
sphericity	Worst Performing	0.948885
sphericity	Worst Performing	0.853326
eccentricity	Start	0.63111
eccentricity	Start	0.691458
eccentricity	Start	0.227096
eccentricity	Start	0.532392
eccentricity	Start	0.132284
eccentricity	Start	0.178562
eccentricity	Start	0.488501
eccentricity	Start	0.633937
eccentricity	Start	0.630801
eccentricity	Start	0.353253
eccentricity	Start	0.19999
eccentricity	Start	0.444255
eccentricity	Start	0.734837
eccentricity	Start	0.315387
eccentricity	Start	0.320981
eccentricity	Start	0.485138
eccentricity	Start	0.395762
eccentricity	Start	0.211529
eccentricity	Start	0.202492
eccentricity	Start	0.259345
eccentricity	Start	0.626628
eccentricity	Start	0.598443
eccentricity	Start	0.291721
eccentricity	Start	0.563884
eccentricity	Start	0.749743
eccentricity	Start	0.556675
eccentricity	Start	0.372577
eccentricity	Start	0.579248
eccentricity	Start	0.530588
eccentricity	Start	0.461853
eccentricity	Start	0.360671
eccentricity	Start	0.543639
eccentricity	Start	0.310949
eccentricity	Start	0.299314
eccentricity	Start	0.571862
eccentricity	Start	0.485725
eccentricity	Start	0.223129
eccentricity	Start	0.428649
eccentricity	Start	0.73163
eccentricity	Start	0.314481
eccentricity	Start	0.422099
eccentricity	Start	0.570694
eccentricity	Start	0.752751
eccentricity	Start	0.390184
eccentricity	Start	0.85507
eccentricity	Start	0.692386
eccentricity	Start	0.390007
eccentricity	Start	0.921742
eccentricity	Start	0.503604
eccentricity	Start	0.802027
eccentricity	Start	0.537058
eccentricity	Start	0.560584
eccentricity	Start	0.616698
eccentricity	Start	0.597897
eccentricity	Start	0.616187
eccentricity	Start	0.851092
eccentricity	Start	0.718534
eccentricity	Start	0.930867
eccentricity	Start	0.745208
eccentricity	Start	0.569057
eccentricity	Start	0.639108
eccentricity	Start	0.597735
eccentricity	Start	0.632235
eccentricity	Start	0.813086
eccentricity	Start	0.762602
eccentricity	Start	0.631668
eccentricity	Start	0.718388
eccentricity	Start	0.776337
eccentricity	Start	0.458749
eccentricity	Start	0.713725
eccentricity	Start	0.751146
eccentricity	Start	0.924497
eccentricity	Start	0.687643
eccentricity	Start	0.698084
eccentricity	Start	0.642919
eccentricity	Start	0.563745
eccentricity	Start	0.619396
eccentricity	Start	0.672286
eccentricity	Start	0.727365
eccentricity	Start	0.399519
eccentricity	Start	0.631418
eccentricity	Start	0.62592
eccentricity	Start	0.590241
eccentricity	Start	0.513033
eccentricity	Start	0.67852
eccentricity	Start	0.733687
eccentricity	Start	0.610752
eccentricity	Start	0.924451
eccentricity	Start	0.529927
eccentricity	Start	1
eccentricity	Start	0.698495
eccentricity	Start	0.616466
eccentricity	Start	0.816636
eccentricity	Start	0.838043
eccentricity	Start	0.881793
eccentricity	Start	0.621251
eccentricity	Start	0.625186
eccentricity	Start	0.573343
eccentricity	Best Performing	0.860184
eccentricity	Best Performing	0.498434
eccentricity	Best Performing	0.267058
eccentricity	Best Performing	0.726801
eccentricity	Best Performing	0.129401
eccentricity	Best Performing	0.256659
eccentricity	Best Performing	0.540057
eccentricity	Best Performing	0.625719
eccentricity	Best Performing	0.61701
eccentricity	Best Performing	0.475315
eccentricity	Best Performing	0.371949
eccentricity	Best Performing	0.976049
eccentricity	Best Performing	0.661229
eccentricity	Best Performing	0.556626
eccentricity	Best Performing	0.356299
eccentricity	Best Performing	0.644782
eccentricity	Best Performing	0.733867
eccentricity	Best Performing	0.280167
eccentricity	Best Performing	0.288033
eccentricity	Best Performing	0.417041
eccentricity	Best Performing	0.721751
eccentricity	Best Performing	0.886311
eccentricity	Best Performing	0.852721
eccentricity	Best Performing	0.863907
eccentricity	Best Performing	0.848176
eccentricity	Best Performing	0.764724
eccentricity	Best Performing	0.43531
eccentricity	Best Performing	0.735245
eccentricity	Best Performing	0.86641
eccentricity	Best Performing	0.695803
eccentricity	Best Performing	0.523365
eccentricity	Best Performing	0.839068
eccentricity	Best Performing	0.549676
eccentricity	Best Performing	0.433963
eccentricity	Best Performing	0.946592
eccentricity	Best Performing	0.733436
eccentricity	Best Performing	0.278689
eccentricity	Best Performing	0.758933
eccentricity	Best Performing	0.887708
eccentricity	Best Performing	0.421109
eccentricity	Best Performing	0.56619
eccentricity	Best Performing	0.731405
eccentricity	Best Performing	0.757572
eccentricity	Best Performing	0.470262
eccentricity	Best Performing	0.789018
eccentricity	Best Performing	0.704545
eccentricity	Best Performing	0.582689
eccentricity	Best Performing	0.829151
eccentricity	Best Performing	0.638454
eccentricity	Best Performing	0.845319
eccentricity	Best Performing	0.536468
eccentricity	Best Performing	0.502019
eccentricity	Best Performing	0.600025
eccentricity	Best Performing	0.786294
eccentricity	Best Performing	0.88057
eccentricity	Best Performing	0.82628
eccentricity	Best Performing	0.680946
eccentricity	Best Performing	0.75303
eccentricity	Best Performing	0.722993
eccentricity	Best Performing	0.946705
eccentricity	Best Performing	0.721575
eccentricity	Best Performing	0.85448
eccentricity	Best Performing	0.738652
eccentricity	Best Performing	0.614668
eccentricity	Best Performing	0.762027
eccentricity	Best Performing	0.670419
eccentricity	Best Performing	0.766807
eccentricity	Best Performing	0.764458
eccentricity	Best Performing	0.491583
eccentricity	Best Performing	0.618821
eccentricity	Best Performing	0.615368
eccentricity	Best Performing	0.615809
eccentricity	Best Performing	0.859177
eccentricity	Best Performing	0.810893
eccentricity	Best Performing	0.935621
eccentricity	Best Performing	0.740936
eccentricity	Best Performing	0.839981
eccentricity	Best Performing	0.70261
eccentricity	Best Performing	0.694369
eccentricity	Best Performing	0.633298
eccentricity	Best Performing	0.703485
eccentricity	Best Performing	0.8728
eccentricity	Best Performing	0.755782
eccentricity	Best Performing	0.871078
eccentricity	Best Performing	0.712901
eccentricity	Best Performing	0.820046
eccentricity	Best Performing	0.611801
eccentricity	Best Performing	0.488943
eccentricity	Best Performing	0.747548
eccentricity	Best Performing	0.736869
eccentricity	Best Performing	0.5822
eccentricity	Best Performing	0.922751
eccentricity	Best Performing	0.835307
eccentricity	Best Performing	0.708131
eccentricity	Best Performing	0.636738
eccentricity	Best Performing	0.530278
eccentricity	Best Performing	0.623343
eccentricity	Best Performing	0.69173
eccentricity	Worst Performing	0.628873
eccentricity	Worst Performing	0.672607
eccentricity	Worst Performing	0.317792
eccentricity	Worst Performing	0.725053
eccentricity	Worst Performing	0.137551
eccentricity	Worst Performing	0.229738
eccentricity	Worst Performing	0.58884
eccentricity	Worst Performing	0.634291
eccentricity	Worst Performing	0.587436
eccentricity	Worst Performing	0.520385
eccentricity	Worst Performing	0.290365
eccentricity	Worst Performing	0.539517
eccentricity	Worst Performing	0.617203
eccentricity	Worst Performing	0.476062
eccentricity	Worst Performing	0.334366
eccentricity	Worst Performing	0.523766
eccentricity	Worst Performing	0.623308
eccentricity	Worst Performing	0.237556
eccentricity	Worst Performing	0.301736
eccentricity	Worst Performing	0.376906
eccentricity	Worst Performing	0.727498
eccentricity	Worst Performing	0.586344
eccentricity	Worst Performing	0.713331
eccentricity	Worst Performing	0.677925
eccentricity	Worst Performing	0.733266
eccentricity	Worst Performing	0.3146
eccentricity	Worst Performing	0.562335
eccentricity	Worst Performing	0.662712
eccentricity	Worst Performing	0.7428
eccentricity	Worst Performing	0.606976
eccentricity	Worst Performing	0.455376
eccentricity	Worst Performing	0.363566
eccentricity	Worst Performing	0.409887
eccentricity	Worst Performing	0.336364
eccentricity	Worst Performing	0.842113
eccentricity	Worst Performing	0.537617
eccentricity	Worst Performing	0.291151
eccentricity	Worst Performing	0.724708
eccentricity	Worst Performing	0.846048
[truncated: 59 more rows]
